# Supplementary material for: Two-dimensional lead-free double perovskite ferroelastics with dynamic thermochromism
Source: Chem Sci. 2025 Nov 3;16(48):23385–93. doi: 10.1039/d5sc05158d (PMC12598617; doi:10.1039/d5sc05158d)
Supplement: SC-016-D5SC05158D-s004 [file SC-016-D5SC05158D-s004.cif]

# Supplementary Information (SI) for Chemical Science.
# This journal is © The Royal Society of Chemistry 2025

####################################################################### 
# 
# This file contains crystal structure data downloaded from the 
# Cambridge Structural Database (CSD) hosted by the Cambridge 
# Crystallographic Data Centre (CCDC).
# 
# Full information about CCDC data access policies and citation 
# guidelines are available at http://www.ccdc.cam.ac.uk/access/V1 
# 
# Audit and citation data items may have been added by the CCDC. 
# Please retain this information to preserve the provenance of 
# this file and to allow appropriate attribution of the data. 
# 
#######################################################################

data_mo_2022_616_1s_150k_0m_a_pl
_database_code_depnum_ccdc_archive 'CCDC 2270990'
loop_
_audit_author_name
_audit_author_address
'Chang-Yuan Su'
;Southeast University
China
;
_audit_update_record             
;
2023-06-20 deposited with the CCDC.	2025-10-27 downloaded from the CCDC.
;
_audit_creation_date             2023-06-04
_audit_creation_method           
;
Olex2 1.5
(compiled 2022.04.07 svn.rca3783a0 for OlexSys, GUI svn.r6498)
;
_shelx_SHELXL_version_number     2018/3
_chemical_name_common            ?
_chemical_name_systematic        ?
_chemical_formula_moiety         'Ag Bi Br8, 4(C5 H12 N)'
_chemical_formula_sum            'C20 H48 Ag Bi Br8 N4'
_chemical_formula_weight         1300.75
_chemical_melting_point          ?
loop_
_atom_type_symbol
_atom_type_description
_atom_type_scat_dispersion_real
_atom_type_scat_dispersion_imag
_atom_type_scat_source
C C 0.0033 0.0016 'International Tables Vol C Tables 4.2.6.8 and 6.1.1.4'
H H 0.0000 0.0000 'International Tables Vol C Tables 4.2.6.8 and 6.1.1.4'
Ag Ag -0.8971 1.1015 'International Tables Vol C Tables 4.2.6.8 and 6.1.1.4'
Bi Bi -4.1077 10.2566 'International Tables Vol C Tables 4.2.6.8 and 6.1.1.4'
Br Br -0.2901 2.4595 'International Tables Vol C Tables 4.2.6.8 and 6.1.1.4'
N N 0.0061 0.0033 'International Tables Vol C Tables 4.2.6.8 and 6.1.1.4'

_shelx_space_group_comment       
;
The symmetry employed for this shelxl refinement is uniquely defined
by the following loop, which should always be used as a source of
symmetry information in preference to the above space-group names.
They are only intended as comments.
;
_space_group_crystal_system      monoclinic
_space_group_IT_number           14
_space_group_name_H-M_alt        'P 1 21/c 1'
_space_group_name_Hall           '-P 2ybc'
loop_
_space_group_symop_operation_xyz
'x, y, z'
'-x, y+1/2, -z+1/2'
'-x, -y, -z'
'x, -y-1/2, z-1/2'

_cell_length_a                   8.1901(14)
_cell_length_b                   8.2705(14)
_cell_length_c                   26.638(5)
_cell_angle_alpha                90
_cell_angle_beta                 98.040(6)
_cell_angle_gamma                90
_cell_volume                     1786.6(5)
_cell_formula_units_Z            2
_cell_measurement_reflns_used    9974
_cell_measurement_temperature    150.15
_cell_measurement_theta_max      34.39
_cell_measurement_theta_min      2.46
_shelx_estimated_absorpt_T_max   ?
_shelx_estimated_absorpt_T_min   ?
_exptl_absorpt_coefficient_mu    14.429
_exptl_absorpt_correction_T_max  ?
_exptl_absorpt_correction_T_min  ?
_exptl_absorpt_correction_type   ?
_exptl_absorpt_process_details   ?
_exptl_absorpt_special_details   ?
_exptl_crystal_colour            yellow
_exptl_crystal_density_diffrn    2.418
_exptl_crystal_density_meas      ?
_exptl_crystal_density_method    ?
_exptl_crystal_description       block
_exptl_crystal_F_000             1212
_exptl_crystal_size_max          ?
_exptl_crystal_size_mid          ?
_exptl_crystal_size_min          ?
_exptl_transmission_factor_max   ?
_exptl_transmission_factor_min   ?
_diffrn_reflns_av_R_equivalents  0.1064
_diffrn_reflns_av_unetI/netI     0.0836
_diffrn_reflns_Laue_measured_fraction_full 0.998
_diffrn_reflns_Laue_measured_fraction_max 0.994
_diffrn_reflns_limit_h_max       14
_diffrn_reflns_limit_h_min       -13
_diffrn_reflns_limit_k_max       14
_diffrn_reflns_limit_k_min       -14
_diffrn_reflns_limit_l_max       47
_diffrn_reflns_limit_l_min       -47
_diffrn_reflns_number            63596
_diffrn_reflns_point_group_measured_fraction_full 0.998
_diffrn_reflns_point_group_measured_fraction_max 0.994
_diffrn_reflns_theta_full        25.242
_diffrn_reflns_theta_max         39.468
_diffrn_reflns_theta_min         2.512
_diffrn_ambient_temperature      150.15
_diffrn_detector_area_resol_mean ?
_diffrn_measured_fraction_theta_full 0.998
_diffrn_measured_fraction_theta_max 0.994
_diffrn_measurement_device_type  'Bruker APEX-II CCD'
_diffrn_measurement_method       '\f and \w scans'
_diffrn_radiation_type           MoK\a
_diffrn_radiation_wavelength     0.71073
_diffrn_source                   ?
_reflns_Friedel_coverage         0.000
_reflns_Friedel_fraction_full    .
_reflns_Friedel_fraction_max     .
_reflns_number_gt                7976
_reflns_number_total             10633
_reflns_special_details          
;
 Reflections were merged by SHELXL according to the crystal
 class for the calculation of statistics and refinement.
 
 _reflns_Friedel_fraction is defined as the number of unique
 Friedel pairs measured divided by the number that would be
 possible theoretically, ignoring centric projections and
 systematic absences.
;
_reflns_threshold_expression     'I > 2\s(I)'
_computing_cell_refinement       ?
_computing_data_collection       ?
_computing_data_reduction        ?
_computing_molecular_graphics    'Olex2 1.5 (Dolomanov et al., 2009)'
_computing_publication_material  'Olex2 1.5 (Dolomanov et al., 2009)'
_computing_structure_refinement  'SHELXL 2018/3 (Sheldrick, 2015)'
_computing_structure_solution    'SHELXT 2018/2 (Sheldrick, 2018)'
_refine_diff_density_max         6.881
_refine_diff_density_min         -6.023
_refine_diff_density_rms         0.597
_refine_ls_extinction_coef       .
_refine_ls_extinction_method     none
_refine_ls_goodness_of_fit_ref   1.253
_refine_ls_hydrogen_treatment    constr
_refine_ls_matrix_type           full
_refine_ls_number_parameters     157
_refine_ls_number_reflns         10633
_refine_ls_number_restraints     0
_refine_ls_R_factor_all          0.1390
_refine_ls_R_factor_gt           0.1133
_refine_ls_restrained_S_all      1.253
_refine_ls_shift/su_max          0.001
_refine_ls_shift/su_mean         0.000
_refine_ls_structure_factor_coef Fsqd
_refine_ls_weighting_details     
'w=1/[\s^2^(Fo^2^)+156.8318P] where P=(Fo^2^+2Fc^2^)/3'
_refine_ls_weighting_scheme      calc
_refine_ls_wR_factor_gt          0.2884
_refine_ls_wR_factor_ref         0.2974
_refine_special_details          ?
_olex2_refinement_description    
;
1. Fixed Uiso
 At 1.2 times of:
  All C(H) groups, All C(H,H) groups, All N(H,H,H) groups
2.a Riding coordinates:
 N1(H1A,H1B,H1C), N2(H2A,H2B,H2C)
2.b Ternary CH refined with riding coordinates:
 C2(H2), C7(H7)
2.c Secondary CH2 refined with riding coordinates:
 C1(H1D,H1E), C3(H3A,H3B), C4(H4A,H4B), C5(H5A,H5B), C6(H6A,H6B), C8(H8A,H8B),
 C9(H9A,H9B), C10(H10A,H10B)
;
_atom_sites_solution_hydrogens   mixed
_atom_sites_solution_primary     ?
_atom_sites_solution_secondary   ?
loop_
_atom_site_label
_atom_site_type_symbol
_atom_site_fract_x
_atom_site_fract_y
_atom_site_fract_z
_atom_site_U_iso_or_equiv
_atom_site_adp_type
_atom_site_occupancy
_atom_site_site_symmetry_order
_atom_site_calc_flag
_atom_site_refinement_flags_posn
_atom_site_refinement_flags_adp
_atom_site_refinement_flags_occupancy
_atom_site_disorder_assembly
_atom_site_disorder_group
Bi1 Bi 0.500000 0.500000 0.500000 0.01431(6) Uani 1 2 d S . P . .
Ag1 Ag 1.000000 0.000000 0.500000 0.02094(15) Uani 1 2 d S . P . .
Br1 Br 0.69749(9) 0.21633(9) 0.50112(3) 0.01946(14) Uani 1 1 d . . . . .
Br2 Br 0.53919(10) 0.52453(9) 0.60877(3) 0.01911(14) Uani 1 1 d . . . . .
Br4 Br 0.78664(9) 0.69195(9) 0.49695(3) 0.01907(14) Uani 1 1 d . . . . .
Br6 Br 0.96943(10) 0.01979(9) 0.39979(3) 0.02067(15) Uani 1 1 d . . . . .
N1 N 0.6248(8) -0.0748(9) 0.5868(3) 0.0239(15) Uani 1 1 d . . . . .
H1A H 0.715324 -0.086532 0.610630 0.029 Uiso 1 1 d R U . . .
H1B H 0.656854 -0.043902 0.556920 0.029 Uiso 1 1 d R U . . .
H1C H 0.570024 -0.170612 0.582610 0.029 Uiso 1 1 d R U . . .
C1 C 0.5254(11) 0.0556(12) 0.6068(3) 0.0282(19) Uani 1 1 d . . . . .
H1D H 0.407515 0.043031 0.592864 0.034 Uiso 1 1 calc R U . . .
H1E H 0.563021 0.162869 0.596543 0.034 Uiso 1 1 calc R U . . .
C2 C 0.5479(13) 0.0424(11) 0.6648(3) 0.0263(18) Uani 1 1 d . . . . .
H2 H 0.666523 0.051196 0.679735 0.032 Uiso 1 1 calc R U . . .
C3 C 0.4380(17) 0.1597(12) 0.6905(4) 0.039(3) Uani 1 1 d . . . . .
H3A H 0.500095 0.248325 0.709556 0.047 Uiso 1 1 calc R U . . .
H3B H 0.342970 0.202611 0.667293 0.047 Uiso 1 1 calc R U . . .
C4 C 0.3930(16) 0.0213(16) 0.7242(4) 0.043(3) Uani 1 1 d . . . . .
H4A H 0.455062 0.022827 0.758896 0.051 Uiso 1 1 calc R U . . .
H4B H 0.273120 0.010510 0.725171 0.051 Uiso 1 1 calc R U . . .
C5 C 0.4603(15) -0.0982(12) 0.6888(4) 0.033(2) Uani 1 1 d . . . . .
H5A H 0.373680 -0.151872 0.664867 0.039 Uiso 1 1 calc R U . . .
H5B H 0.537182 -0.178687 0.706567 0.039 Uiso 1 1 calc R U . . .
N2 N 0.1144(8) 0.5861(9) 0.5890(3) 0.0221(14) Uani 1 1 d . . . . .
H2A H 0.218769 0.587025 0.605980 0.026 Uiso 1 1 d R U . . .
H2B H 0.065709 0.683435 0.592690 0.026 Uiso 1 1 d R U . . .
H2C H 0.117969 0.567264 0.555470 0.026 Uiso 1 1 d R U . . .
C6 C 0.0180(9) 0.4580(11) 0.6118(3) 0.0242(16) Uani 1 1 d . . . . .
H6A H 0.075301 0.352821 0.610953 0.029 Uiso 1 1 calc R U . . .
H6B H -0.092394 0.447391 0.591486 0.029 Uiso 1 1 calc R U . . .
C7 C -0.0009(12) 0.4994(13) 0.6657(4) 0.030(2) Uani 1 1 d . . . . .
H7 H -0.078133 0.592647 0.666746 0.036 Uiso 1 1 calc R U . . .
C8 C -0.0530(13) 0.3575(15) 0.6969(4) 0.033(2) Uani 1 1 d . . . . .
H8A H -0.169371 0.363165 0.703018 0.040 Uiso 1 1 calc R U . . .
H8B H -0.027985 0.250290 0.683326 0.040 Uiso 1 1 calc R U . . .
C9 C 0.0676(17) 0.4094(17) 0.7415(4) 0.042(3) Uani 1 1 d . . . . .
H9A H 0.138364 0.320532 0.757109 0.050 Uiso 1 1 calc R U . . .
H9B H 0.016595 0.469201 0.767543 0.050 Uiso 1 1 calc R U . . .
C10 C 0.1567(12) 0.5236(11) 0.7051(4) 0.0286(19) Uani 1 1 d . . . . .
H10A H 0.174450 0.636090 0.717316 0.034 Uiso 1 1 calc R U . . .
H10B H 0.258264 0.477172 0.694679 0.034 Uiso 1 1 calc R U . . .

loop_
_atom_site_aniso_label
_atom_site_aniso_U_11
_atom_site_aniso_U_22
_atom_site_aniso_U_33
_atom_site_aniso_U_23
_atom_site_aniso_U_13
_atom_site_aniso_U_12
Bi1 0.01390(11) 0.01247(10) 0.01656(11) 0.00100(11) 0.00220(9) 0.00044(11)
Ag1 0.0198(3) 0.0218(3) 0.0215(3) 0.0068(3) 0.0039(2) 0.0024(3)
Br1 0.0179(2) 0.0180(3) 0.0234(3) 0.0050(2) 0.0061(2) 0.0063(2)
Br2 0.0227(3) 0.0153(2) 0.0192(3) 0.0024(2) 0.0023(2) 0.0000(2)
Br4 0.0150(2) 0.0191(3) 0.0235(3) -0.0022(2) 0.0039(2) -0.0048(2)
Br6 0.0224(3) 0.0161(3) 0.0228(3) -0.0007(2) 0.0009(2) -0.0004(2)
N1 0.016(2) 0.025(3) 0.031(3) 0.005(3) 0.007(2) 0.001(2)
C1 0.025(3) 0.034(4) 0.025(3) -0.006(3) 0.001(3) 0.009(3)
C2 0.040(4) 0.020(3) 0.020(3) -0.001(2) 0.009(3) 0.001(3)
C3 0.065(6) 0.020(3) 0.036(4) 0.000(3) 0.020(4) 0.010(4)
C4 0.056(6) 0.042(5) 0.035(4) 0.010(4) 0.023(4) 0.012(5)
C5 0.052(5) 0.025(4) 0.024(3) 0.004(3) 0.014(3) -0.003(4)
N2 0.014(2) 0.025(3) 0.028(3) -0.005(2) 0.007(2) -0.004(2)
C6 0.016(2) 0.033(4) 0.026(3) -0.006(3) 0.014(2) -0.005(3)
C7 0.032(4) 0.029(4) 0.030(4) -0.002(4) 0.005(3) -0.002(4)
C8 0.034(4) 0.045(5) 0.022(3) 0.000(4) 0.006(3) -0.006(4)
C9 0.055(6) 0.046(6) 0.026(4) 0.000(4) 0.011(4) -0.010(5)
C10 0.033(4) 0.018(3) 0.034(4) -0.004(3) 0.002(3) 0.004(3)

_geom_special_details            
;
 All esds (except the esd in the dihedral angle between two l.s. planes)
 are estimated using the full covariance matrix.  The cell esds are taken
 into account individually in the estimation of esds in distances, angles
 and torsion angles; correlations between esds in cell parameters are only
 used when they are defined by crystal symmetry.  An approximate (isotropic)
 treatment of cell esds is used for estimating esds involving l.s. planes.
;
loop_
_geom_bond_atom_site_label_1
_geom_bond_atom_site_label_2
_geom_bond_distance
_geom_bond_site_symmetry_2
_geom_bond_publ_flag
Bi1 Br1 2.8474(8) 3_666 ?
Bi1 Br1 2.8474(8) . ?
Bi1 Br2 2.8774(9) 3_666 ?
Bi1 Br2 2.8773(9) . ?
Bi1 Br4 2.8445(8) . ?
Bi1 Br4 2.8445(8) 3_666 ?
Ag1 Br1 3.0596(8) 3_756 ?
Ag1 Br1 3.0596(8) . ?
Ag1 Br6 2.6512(10) 3_756 ?
Ag1 Br6 2.6512(10) . ?
N1 H1A 0.9106 . ?
N1 H1B 0.9096 . ?
N1 H1C 0.9100 . ?
N1 C1 1.493(12) . ?
C1 H1D 0.9900 . ?
C1 H1E 0.9900 . ?
C1 C2 1.534(13) . ?
C2 H2 1.0000 . ?
C2 C3 1.548(15) . ?
C2 C5 1.551(14) . ?
C3 H3A 0.9900 . ?
C3 H3B 0.9900 . ?
C3 C4 1.531(16) . ?
C4 H4A 0.9900 . ?
C4 H4B 0.9900 . ?
C4 C5 1.522(16) . ?
C5 H5A 0.9900 . ?
C5 H5B 0.9900 . ?
N2 H2A 0.9101 . ?
N2 H2B 0.9099 . ?
N2 H2C 0.9104 . ?
N2 C6 1.500(11) . ?
C6 H6A 0.9900 . ?
C6 H6B 0.9900 . ?
C6 C7 1.506(13) . ?
C7 H7 1.0000 . ?
C7 C8 1.533(16) . ?
C7 C10 1.557(13) . ?
C8 H8A 0.9900 . ?
C8 H8B 0.9900 . ?
C8 C9 1.498(16) . ?
C9 H9A 0.9900 . ?
C9 H9B 0.9900 . ?
C9 C10 1.603(16) . ?
C10 H10A 0.9900 . ?
C10 H10B 0.9900 . ?

loop_
_geom_angle_atom_site_label_1
_geom_angle_atom_site_label_2
_geom_angle_atom_site_label_3
_geom_angle
_geom_angle_site_symmetry_1
_geom_angle_site_symmetry_3
_geom_angle_publ_flag
Br1 Bi1 Br1 180.0 3_666 . ?
Br1 Bi1 Br2 93.69(2) . . ?
Br1 Bi1 Br2 93.69(2) 3_666 3_666 ?
Br1 Bi1 Br2 86.31(2) . 3_666 ?
Br1 Bi1 Br2 86.31(2) 3_666 . ?
Br2 Bi1 Br2 180.0 . 3_666 ?
Br4 Bi1 Br1 89.44(3) 3_666 3_666 ?
Br4 Bi1 Br1 89.44(3) . . ?
Br4 Bi1 Br1 90.56(3) . 3_666 ?
Br4 Bi1 Br1 90.56(3) 3_666 . ?
Br4 Bi1 Br2 89.24(2) 3_666 . ?
Br4 Bi1 Br2 89.25(2) . 3_666 ?
Br4 Bi1 Br2 90.75(2) . . ?
Br4 Bi1 Br2 90.76(2) 3_666 3_666 ?
Br4 Bi1 Br4 179.999(16) 3_666 . ?
Br1 Ag1 Br1 180.0 . 3_756 ?
Br6 Ag1 Br1 90.64(2) . . ?
Br6 Ag1 Br1 90.64(2) 3_756 3_756 ?
Br6 Ag1 Br1 89.36(2) . 3_756 ?
Br6 Ag1 Br1 89.36(2) 3_756 . ?
Br6 Ag1 Br6 180.0 . 3_756 ?
Bi1 Br1 Ag1 160.27(3) . . ?
H1A N1 H1B 109.5 . . ?
H1A N1 H1C 109.4 . . ?
H1B N1 H1C 109.5 . . ?
C1 N1 H1A 105.1 . . ?
C1 N1 H1B 110.3 . . ?
C1 N1 H1C 112.9 . . ?
N1 C1 H1D 110.1 . . ?
N1 C1 H1E 110.1 . . ?
N1 C1 C2 108.2(7) . . ?
H1D C1 H1E 108.4 . . ?
C2 C1 H1D 110.1 . . ?
C2 C1 H1E 110.1 . . ?
C1 C2 H2 111.7 . . ?
C1 C2 C3 114.0(8) . . ?
C1 C2 C5 118.2(8) . . ?
C3 C2 H2 111.7 . . ?
C3 C2 C5 87.5(8) . . ?
C5 C2 H2 111.7 . . ?
C2 C3 H3A 113.7 . . ?
C2 C3 H3B 113.7 . . ?
H3A C3 H3B 111.0 . . ?
C4 C3 C2 89.6(8) . . ?
C4 C3 H3A 113.7 . . ?
C4 C3 H3B 113.7 . . ?
C3 C4 H4A 113.8 . . ?
C3 C4 H4B 113.8 . . ?
H4A C4 H4B 111.0 . . ?
C5 C4 C3 89.1(8) . . ?
C5 C4 H4A 113.8 . . ?
C5 C4 H4B 113.8 . . ?
C2 C5 H5A 113.7 . . ?
C2 C5 H5B 113.7 . . ?
C4 C5 C2 89.9(8) . . ?
C4 C5 H5A 113.7 . . ?
C4 C5 H5B 113.7 . . ?
H5A C5 H5B 110.9 . . ?
H2A N2 H2B 109.5 . . ?
H2A N2 H2C 109.4 . . ?
H2B N2 H2C 109.4 . . ?
C6 N2 H2A 108.4 . . ?
C6 N2 H2B 108.5 . . ?
C6 N2 H2C 111.6 . . ?
N2 C6 H6A 109.5 . . ?
N2 C6 H6B 109.5 . . ?
N2 C6 C7 110.8(8) . . ?
H6A C6 H6B 108.1 . . ?
C7 C6 H6A 109.5 . . ?
C7 C6 H6B 109.5 . . ?
C6 C7 H7 110.5 . . ?
C6 C7 C8 114.6(9) . . ?
C6 C7 C10 119.0(8) . . ?
C8 C7 H7 110.5 . . ?
C8 C7 C10 90.1(7) . . ?
C10 C7 H7 110.5 . . ?
C7 C8 H8A 113.6 . . ?
C7 C8 H8B 113.6 . . ?
H8A C8 H8B 110.8 . . ?
C9 C8 C7 90.5(9) . . ?
C9 C8 H8A 113.6 . . ?
C9 C8 H8B 113.6 . . ?
C8 C9 H9A 113.7 . . ?
C8 C9 H9B 113.7 . . ?
C8 C9 C10 89.6(8) . . ?
H9A C9 H9B 111.0 . . ?
C10 C9 H9A 113.7 . . ?
C10 C9 H9B 113.7 . . ?
C7 C10 C9 85.8(8) . . ?
C7 C10 H10A 114.3 . . ?
C7 C10 H10B 114.3 . . ?
C9 C10 H10A 114.3 . . ?
C9 C10 H10B 114.3 . . ?
H10A C10 H10B 111.5 . . ?

loop_
_geom_torsion_atom_site_label_1
_geom_torsion_atom_site_label_2
_geom_torsion_atom_site_label_3
_geom_torsion_atom_site_label_4
_geom_torsion
_geom_torsion_site_symmetry_1
_geom_torsion_site_symmetry_2
_geom_torsion_site_symmetry_3
_geom_torsion_site_symmetry_4
_geom_torsion_publ_flag
N1 C1 C2 C3 -174.3(8) . . . . ?
N1 C1 C2 C5 -73.7(11) . . . . ?
C1 C2 C3 C4 134.6(9) . . . . ?
C1 C2 C5 C4 -130.8(9) . . . . ?
C2 C3 C4 C5 -15.0(8) . . . . ?
C3 C2 C5 C4 -14.8(8) . . . . ?
C3 C4 C5 C2 15.0(8) . . . . ?
C5 C2 C3 C4 14.8(8) . . . . ?
N2 C6 C7 C8 -163.5(8) . . . . ?
N2 C6 C7 C10 -58.7(11) . . . . ?
C6 C7 C8 C9 137.9(9) . . . . ?
C6 C7 C10 C9 -133.1(10) . . . . ?
C7 C8 C9 C10 -15.2(8) . . . . ?
C8 C7 C10 C9 -14.6(8) . . . . ?
C8 C9 C10 C7 15.0(9) . . . . ?
C10 C7 C8 C9 15.6(9) . . . . ?

_shelx_res_file                  
;
TITL mo_2022_616_1s_15P 21m_a R = 0.09 New:P21/c
    mo_2022_616_1s_150k_0m_a_pl.res
    created by SHELXL-2018/3 at 15:24:57 on 04-Jun-2023
CELL 0.71073 8.1901 8.2705 26.638 90 98.04 90
ZERR 2 0.0014 0.0014 0.005 0 0.006 0
LATT 1
SYMM -X,0.5+Y,0.5-Z
SFAC C H Ag Bi Br N
UNIT 40 96 2 2 16 8

L.S. 30
PLAN  11
TEMP -123
CONF
BOND $H
MORE -1
fmap 2
acta
REM <olex2.extras>
REM <HklSrc "%.\\mo_2022_616_1s_150k_0m_a_sx.hkl">
REM </olex2.extras>

WGHT    0.000000  156.831802
FVAR       0.12208
BI1   4    0.500000    0.500000    0.500000    10.50000    0.01390    0.01247 =
         0.01656    0.00100    0.00220    0.00044
AG1   3    1.000000    0.000000    0.500000    10.50000    0.01977    0.02181 =
         0.02152    0.00679    0.00393    0.00244
BR1   5    0.697490    0.216327    0.501122    11.00000    0.01792    0.01798 =
         0.02338    0.00500    0.00605    0.00632
BR2   5    0.539193    0.524529    0.608769    11.00000    0.02266    0.01526 =
         0.01924    0.00244    0.00233   -0.00004
BR4   5    0.786637    0.691949    0.496946    11.00000    0.01500    0.01909 =
         0.02348   -0.00217    0.00390   -0.00475
BR6   5    0.969431    0.019789    0.399787    11.00000    0.02243    0.01614 =
         0.02279   -0.00075    0.00088   -0.00043
N1    6    0.624834   -0.074792    0.586830    11.00000    0.01644    0.02489 =
         0.03145    0.00534    0.00716    0.00091
AFIX   3
H1A   2    0.715324   -0.086532    0.610630    11.00000   -1.20000
H1B   2    0.656854   -0.043902    0.556920    11.00000   -1.20000
H1C   2    0.570024   -0.170612    0.582610    11.00000   -1.20000
AFIX   0
C1    1    0.525395    0.055580    0.606775    11.00000    0.02487    0.03402 =
         0.02507   -0.00584    0.00136    0.00870
AFIX  23
H1D   2    0.407515    0.043031    0.592864    11.00000   -1.20000
H1E   2    0.563021    0.162869    0.596543    11.00000   -1.20000
AFIX   0
C2    1    0.547899    0.042353    0.664757    11.00000    0.04002    0.02036 =
         0.01990   -0.00063    0.00941    0.00116
AFIX  13
H2    2    0.666523    0.051196    0.679735    11.00000   -1.20000
AFIX   0
C3    1    0.437990    0.159731    0.690541    11.00000    0.06520    0.01965 =
         0.03637   -0.00001    0.02004    0.01022
AFIX  23
H3A   2    0.500095    0.248325    0.709556    11.00000   -1.20000
H3B   2    0.342970    0.202611    0.667293    11.00000   -1.20000
AFIX   0
C4    1    0.393031    0.021339    0.724222    11.00000    0.05582    0.04204 =
         0.03511    0.00967    0.02290    0.01182
AFIX  23
H4A   2    0.455062    0.022827    0.758896    11.00000   -1.20000
H4B   2    0.273120    0.010510    0.725171    11.00000   -1.20000
AFIX   0
C5    1    0.460304   -0.098215    0.688797    11.00000    0.05231    0.02519 =
         0.02362    0.00365    0.01443   -0.00342
AFIX  23
H5A   2    0.373680   -0.151872    0.664867    11.00000   -1.20000
H5B   2    0.537182   -0.178687    0.706567    11.00000   -1.20000
AFIX   0

N2    6    0.114359    0.586074    0.588970    11.00000    0.01351    0.02548 =
         0.02848   -0.00501    0.00723   -0.00428
AFIX   3
H2A   2    0.218769    0.587025    0.605980    11.00000   -1.20000
H2B   2    0.065709    0.683435    0.592690    11.00000   -1.20000
H2C   2    0.117969    0.567264    0.555470    11.00000   -1.20000
AFIX   0
C6    1    0.017965    0.457967    0.611778    11.00000    0.01638    0.03275 =
         0.02646   -0.00634    0.01350   -0.00464
AFIX  23
H6A   2    0.075301    0.352821    0.610953    11.00000   -1.20000
H6B   2   -0.092394    0.447391    0.591486    11.00000   -1.20000
AFIX   0
C7    1   -0.000906    0.499423    0.665736    11.00000    0.03232    0.02881 =
         0.03019   -0.00211    0.00535   -0.00221
AFIX  13
H7    2   -0.078133    0.592647    0.666746    11.00000   -1.20000
AFIX   0
C8    1   -0.052998    0.357483    0.696934    11.00000    0.03427    0.04462 =
         0.02200    0.00039    0.00567   -0.00558
AFIX  23
H8A   2   -0.169371    0.363165    0.703018    11.00000   -1.20000
H8B   2   -0.027985    0.250290    0.683326    11.00000   -1.20000
AFIX   0
C9    1    0.067619    0.409360    0.741546    11.00000    0.05464    0.04608 =
         0.02605   -0.00048    0.01107   -0.01015
AFIX  23
H9A   2    0.138364    0.320532    0.757109    11.00000   -1.20000
H9B   2    0.016595    0.469201    0.767543    11.00000   -1.20000
AFIX   0
C10   1    0.156696    0.523599    0.705054    11.00000    0.03306    0.01794 =
         0.03391   -0.00404    0.00153    0.00373
AFIX  23
H10A  2    0.174450    0.636090    0.717316    11.00000   -1.20000
H10B  2    0.258264    0.477172    0.694679    11.00000   -1.20000
AFIX   0
HKLF 4


REM  mo_2022_616_1s_15P 21m_a R = 0.09 New:P21/c
REM wR2 = 0.2974, GooF = S = 1.253, Restrained GooF = 1.253 for all data
REM R1 = 0.1133 for 7976 Fo > 4sig(Fo) and 0.1390 for all 10633 data
REM 157 parameters refined using 0 restraints

END

WGHT      0.0000    156.8558

REM Highest difference peak  6.881,  deepest hole -6.023,  1-sigma level  0.597
Q1    1   0.5644 -0.0139  0.5003  11.00000  0.05    6.88
Q2    1   0.7334  0.2728  0.5006  11.00000  0.05    5.94
Q3    1   0.9154  0.5538  0.4964  11.00000  0.05    4.77
Q4    1   0.7473  0.8220  0.4993  11.00000  0.05    4.56
Q5    1   0.8409  0.2874  0.5032  11.00000  0.05    4.55
Q6    1   0.9785 -0.0870  0.4927  11.00000  0.05    3.98
Q7    1   0.0317  0.5948  0.5006  11.00000  0.05    3.84
Q8    1   0.8738 -0.0921  0.4988  11.00000  0.05    3.66
Q9    1   0.6575  0.2615  0.5012  11.00000  0.05    3.61
Q10   1   0.9943  0.0032  0.4871  11.00000  0.05    3.08
Q11   1   0.2230  0.6965  0.6002  11.00000  0.05    3.03
;
_shelx_res_checksum              97646
_olex2_submission_special_instructions 'No special instructions were received'
####################################################################### 
# 
# This file contains crystal structure data downloaded from the 
# Cambridge Structural Database (CSD) hosted by the Cambridge 
# Crystallographic Data Centre (CCDC).
# 
# Full information about CCDC data access policies and citation 
# guidelines are available at http://www.ccdc.cam.ac.uk/access/V1 
# 
# Audit and citation data items may have been added by the CCDC. 
# Please retain this information to preserve the provenance of 
# this file and to allow appropriate attribution of the data. 
# 
#######################################################################

data_mo_scy_616_1s_347k_2_0m_b_pl
_database_code_depnum_ccdc_archive 'CCDC 2270991'
loop_
_audit_author_name
_audit_author_address
'Chang-Yuan Su'
;Southeast University
China
;
_audit_update_record             
;
2023-06-20 deposited with the CCDC.	2025-10-27 downloaded from the CCDC.
;

_audit_creation_method           SHELXL-2018/3
_shelx_SHELXL_version_number     2018/3
_chemical_name_systematic        ?
_chemical_name_common            ?
_chemical_melting_point          ?
_chemical_formula_moiety         ?
_chemical_formula_sum            'C20 Ag Bi Br8 N4'
_chemical_formula_weight         1252.37

loop_
_atom_type_symbol
_atom_type_description
_atom_type_scat_dispersion_real
_atom_type_scat_dispersion_imag
_atom_type_scat_source
Ag Ag -0.8971 1.1015 'International Tables Vol C Tables 4.2.6.8 and 6.1.1.4'
Bi Bi -4.1077 10.2566 'International Tables Vol C Tables 4.2.6.8 and 6.1.1.4'
Br Br -0.2901 2.4595 'International Tables Vol C Tables 4.2.6.8 and 6.1.1.4'
C C 0.0033 0.0016 'International Tables Vol C Tables 4.2.6.8 and 6.1.1.4'
N N 0.0061 0.0033 'International Tables Vol C Tables 4.2.6.8 and 6.1.1.4'

_space_group_crystal_system      tetragonal
_space_group_IT_number           139
_space_group_name_H-M_alt        'I 4/m m m'
_space_group_name_Hall           '-I 4 2'

_shelx_space_group_comment       
;
The symmetry employed for this shelxl refinement is uniquely defined
by the following loop, which should always be used as a source of
symmetry information in preference to the above space-group names.
They are only intended as comments.
;

loop_
_space_group_symop_operation_xyz
'x, y, z'
'-y, x, z'
'-x, -y, z'
'y, -x, z'
'x, -y, -z'
'y, x, -z'
'-x, y, -z'
'-y, -x, -z'
'x+1/2, y+1/2, z+1/2'
'-y+1/2, x+1/2, z+1/2'
'-x+1/2, -y+1/2, z+1/2'
'y+1/2, -x+1/2, z+1/2'
'x+1/2, -y+1/2, -z+1/2'
'y+1/2, x+1/2, -z+1/2'
'-x+1/2, y+1/2, -z+1/2'
'-y+1/2, -x+1/2, -z+1/2'
'-x, -y, -z'
'y, -x, -z'
'x, y, -z'
'-y, x, -z'
'-x, y, z'
'-y, -x, z'
'x, -y, z'
'y, x, z'
'-x+1/2, -y+1/2, -z+1/2'
'y+1/2, -x+1/2, -z+1/2'
'x+1/2, y+1/2, -z+1/2'
'-y+1/2, x+1/2, -z+1/2'
'-x+1/2, y+1/2, z+1/2'
'-y+1/2, -x+1/2, z+1/2'
'x+1/2, -y+1/2, z+1/2'
'y+1/2, x+1/2, z+1/2'

_cell_length_a                   5.818(2)
_cell_length_b                   5.818(2)
_cell_length_c                   28.386(15)
_cell_angle_alpha                90
_cell_angle_beta                 90
_cell_angle_gamma                90
_cell_volume                     960.8(8)
_cell_formula_units_Z            1
_cell_measurement_temperature    347(2)
_cell_measurement_reflns_used    2769
_cell_measurement_theta_min      2.47
_cell_measurement_theta_max      28.62

_exptl_crystal_description       block
_exptl_crystal_colour            yellow
_exptl_crystal_density_meas      ?
_exptl_crystal_density_method    ?
_exptl_crystal_density_diffrn    2.164
_exptl_crystal_F_000             558
_exptl_transmission_factor_min   ?
_exptl_transmission_factor_max   ?
_exptl_crystal_size_max          ?
_exptl_crystal_size_mid          ?
_exptl_crystal_size_min          ?
_exptl_absorpt_coefficient_mu    13.412
_shelx_estimated_absorpt_T_min   ?
_shelx_estimated_absorpt_T_max   ?
_exptl_absorpt_correction_type   ?
_exptl_absorpt_correction_T_min  ?
_exptl_absorpt_correction_T_max  ?
_exptl_absorpt_process_details   ?
_exptl_absorpt_special_details   ?
_diffrn_ambient_temperature      347(2)
_diffrn_radiation_wavelength     0.71073
_diffrn_radiation_type           MoK\a
_diffrn_source                   ?
_diffrn_measurement_device_type  'Bruker APEX-II CCD'
_diffrn_measurement_method       '\f and \w scans'
_diffrn_detector_area_resol_mean ?
_diffrn_reflns_number            11483
_diffrn_reflns_av_unetI/netI     0.1150
_diffrn_reflns_av_R_equivalents  0.1427
_diffrn_reflns_limit_h_min       -8
_diffrn_reflns_limit_h_max       7
_diffrn_reflns_limit_k_min       -7
_diffrn_reflns_limit_k_max       8
_diffrn_reflns_limit_l_min       -39
_diffrn_reflns_limit_l_max       40
_diffrn_reflns_theta_min         2.870
_diffrn_reflns_theta_max         30.493
_diffrn_reflns_theta_full        25.242
_diffrn_measured_fraction_theta_max 0.998
_diffrn_measured_fraction_theta_full 0.997
_diffrn_reflns_Laue_measured_fraction_max 0.998
_diffrn_reflns_Laue_measured_fraction_full 0.997
_diffrn_reflns_point_group_measured_fraction_max 0.998
_diffrn_reflns_point_group_measured_fraction_full 0.997
_reflns_number_total             498
_reflns_number_gt                315
_reflns_threshold_expression     'I > 2\s(I)'
_reflns_Friedel_coverage         0.000
_reflns_Friedel_fraction_max     .
_reflns_Friedel_fraction_full    .

_reflns_special_details          
;
 Reflections were merged by SHELXL according to the crystal
 class for the calculation of statistics and refinement.
 
 _reflns_Friedel_fraction is defined as the number of unique
 Friedel pairs measured divided by the number that would be
 possible theoretically, ignoring centric projections and
 systematic absences.
;

_computing_data_collection       ?
_computing_cell_refinement       ?
_computing_data_reduction        ?
_computing_structure_solution    'SHELXT 2018/2 (Sheldrick, 2018)'
_computing_structure_refinement  'SHELXL-2018/3 (Sheldrick, 2018)'
_computing_molecular_graphics    ?
_computing_publication_material  ?
_refine_special_details          ?
_refine_ls_structure_factor_coef Fsqd
_refine_ls_matrix_type           full
_refine_ls_weighting_scheme      calc
_refine_ls_weighting_details     
'w=1/[\s^2^(Fo^2^)+(0.0638P)^2^+6.2733P] where P=(Fo^2^+2Fc^2^)/3'
_atom_sites_solution_primary     ?
_atom_sites_solution_secondary   ?
_atom_sites_solution_hydrogens   .
_refine_ls_hydrogen_treatment    undef
_refine_ls_extinction_method     none
_refine_ls_extinction_coef       .
_refine_ls_number_reflns         498
_refine_ls_number_parameters     30
_refine_ls_number_restraints     119
_refine_ls_R_factor_all          0.0985
_refine_ls_R_factor_gt           0.0609
_refine_ls_wR_factor_ref         0.1827
_refine_ls_wR_factor_gt          0.1504
_refine_ls_goodness_of_fit_ref   1.050
_refine_ls_restrained_S_all      1.232
_refine_ls_shift/su_max          0.000
_refine_ls_shift/su_mean         0.000

loop_
_atom_site_label
_atom_site_type_symbol
_atom_site_fract_x
_atom_site_fract_y
_atom_site_fract_z
_atom_site_U_iso_or_equiv
_atom_site_adp_type
_atom_site_occupancy
_atom_site_site_symmetry_order
_atom_site_calc_flag
_atom_site_refinement_flags_posn
_atom_site_refinement_flags_adp
_atom_site_refinement_flags_occupancy
_atom_site_disorder_assembly
_atom_site_disorder_group
N1 N 1.394(2) 1.606(2) 0.4379(5) 0.165(5) Uani 0.25 2 d DS TU P . .
C1 C 1.500000 1.500000 0.2672(5) 0.207(4) Uani 1 8 d DS TU P . .
C3 C 1.500000 1.500000 0.3457(3) 0.204(4) Uani 1 8 d DS TU P . .
C2 C 1.500000 1.6752(14) 0.3066(4) 0.205(4) Uani 0.5 2 d DS TU P . .
Bi1 Bi 1.000000 2.000000 0.500000 0.0778(2) Uani 0.5 16 d S TU P . .
Ag1 Ag 1.000000 2.000000 0.500000 0.0778(2) Uani 0.5 16 d S TU P . .
Br1 Br 1.000000 2.000000 0.40380(7) 0.1437(8) Uani 1 8 d S TU P . .
Br2 Br 1.500000 2.000000 0.500000 0.1590(9) Uani 1 8 d S TU P . .
C4 C 1.500000 1.500000 0.3978(3) 0.200(4) Uani 1 8 d DS TU P . .

loop_
_atom_site_aniso_label
_atom_site_aniso_U_11
_atom_site_aniso_U_22
_atom_site_aniso_U_33
_atom_site_aniso_U_23
_atom_site_aniso_U_13
_atom_site_aniso_U_12
N1 0.157(6) 0.157(6) 0.182(8) 0.015(6) -0.015(6) 0.004(8)
C1 0.212(5) 0.212(5) 0.198(7) 0.000 0.000 0.000
C3 0.209(5) 0.209(5) 0.194(6) 0.000 0.000 0.000
C2 0.218(6) 0.192(6) 0.206(6) 0.005(6) 0.000 0.000
Bi1 0.0548(2) 0.0548(2) 0.1238(6) 0.000 0.000 0.000
Ag1 0.0548(2) 0.0548(2) 0.1238(6) 0.000 0.000 0.000
Br1 0.1521(11) 0.1521(11) 0.1269(13) 0.000 0.000 0.000
Br2 0.0609(7) 0.217(2) 0.1987(17) 0.000 0.000 0.000
C4 0.202(5) 0.202(5) 0.197(6) 0.000 0.000 0.000

_geom_special_details            
;
 All esds (except the esd in the dihedral angle between two l.s. planes)
 are estimated using the full covariance matrix.  The cell esds are taken
 into account individually in the estimation of esds in distances, angles
 and torsion angles; correlations between esds in cell parameters are only
 used when they are defined by crystal symmetry.  An approximate (isotropic)
 treatment of cell esds is used for estimating esds involving l.s. planes.
;

loop_
_geom_bond_atom_site_label_1
_geom_bond_atom_site_label_2
_geom_bond_distance
_geom_bond_site_symmetry_2
_geom_bond_publ_flag
N1 C4 1.436(14) . ?
C1 C2 1.513(13) 24 ?
C1 C2 1.513(13) . ?
C1 C2 1.513(13) 21_855 ?
C1 C2 1.513(13) 4_585 ?
C1 C2 1.513(13) 2_855 ?
C1 C2 1.513(13) 23_585 ?
C1 C2 1.513(13) 3_885 ?
C1 C2 1.513(13) 22_885 ?
C3 C4 1.479(12) . ?
C3 C2 1.508(11) 22_885 ?
C3 C2 1.508(11) 23_585 ?
C3 C2 1.508(11) 2_855 ?
C3 C2 1.508(11) 3_885 ?
C3 C2 1.508(11) 24 ?
C3 C2 1.508(11) 4_585 ?
C3 C2 1.508(11) 21_855 ?
C3 C2 1.508(11) . ?
Bi1 Br1 2.731(3) 17_796 ?
Bi1 Br1 2.731(3) . ?
Bi1 Br2 2.9090(10) 2_865 ?
Bi1 Br2 2.9090(10) 2_855 ?
Bi1 Br2 2.9090(10) . ?
Bi1 Br2 2.9090(10) 1_455 ?

loop_
_geom_angle_atom_site_label_1
_geom_angle_atom_site_label_2
_geom_angle_atom_site_label_3
_geom_angle
_geom_angle_site_symmetry_1
_geom_angle_site_symmetry_3
_geom_angle_publ_flag
C2 C1 C2 56.9(6) 24 . ?
C2 C1 C2 56.9(6) 24 21_855 ?
C2 C1 C2 0.0(7) . 21_855 ?
C2 C1 C2 0.0(7) 24 4_585 ?
C2 C1 C2 56.9(6) . 4_585 ?
C2 C1 C2 56.9(6) 21_855 4_585 ?
C2 C1 C2 84.7(10) 24 2_855 ?
C2 C1 C2 56.9(6) . 2_855 ?
C2 C1 C2 56.9(6) 21_855 2_855 ?
C2 C1 C2 84.7(10) 4_585 2_855 ?
C2 C1 C2 56.9(6) 24 23_585 ?
C2 C1 C2 84.7(10) . 23_585 ?
C2 C1 C2 84.7(10) 21_855 23_585 ?
C2 C1 C2 56.9(6) 4_585 23_585 ?
C2 C1 C2 56.9(6) 2_855 23_585 ?
C2 C1 C2 56.9(6) 24 3_885 ?
C2 C1 C2 84.7(10) . 3_885 ?
C2 C1 C2 84.7(10) 21_855 3_885 ?
C2 C1 C2 56.9(6) 4_585 3_885 ?
C2 C1 C2 56.9(6) 2_855 3_885 ?
C2 C1 C2 0.0(7) 23_585 3_885 ?
C2 C1 C2 84.7(10) 24 22_885 ?
C2 C1 C2 56.9(6) . 22_885 ?
C2 C1 C2 56.9(6) 21_855 22_885 ?
C2 C1 C2 84.7(10) 4_585 22_885 ?
C2 C1 C2 0.0(7) 2_855 22_885 ?
C2 C1 C2 56.9(6) 23_585 22_885 ?
C2 C1 C2 56.9(6) 3_885 22_885 ?
C4 C3 C2 137.5(4) . 22_885 ?
C4 C3 C2 137.5(4) . 23_585 ?
C2 C3 C2 57.1(5) 22_885 23_585 ?
C4 C3 C2 137.5(4) . 2_855 ?
C2 C3 C2 0.0(7) 22_885 2_855 ?
C2 C3 C2 57.1(5) 23_585 2_855 ?
C4 C3 C2 137.5(4) . 3_885 ?
C2 C3 C2 57.1(5) 22_885 3_885 ?
C2 C3 C2 0.0(7) 23_585 3_885 ?
C2 C3 C2 57.1(5) 2_855 3_885 ?
C4 C3 C2 137.5(4) . 24 ?
C2 C3 C2 85.0(9) 22_885 24 ?
C2 C3 C2 57.1(5) 23_585 24 ?
C2 C3 C2 85.0(9) 2_855 24 ?
C2 C3 C2 57.1(5) 3_885 24 ?
C4 C3 C2 137.5(4) . 4_585 ?
C2 C3 C2 85.0(9) 22_885 4_585 ?
C2 C3 C2 57.1(5) 23_585 4_585 ?
C2 C3 C2 85.0(9) 2_855 4_585 ?
C2 C3 C2 57.1(5) 3_885 4_585 ?
C2 C3 C2 0.0(6) 24 4_585 ?
C4 C3 C2 137.5(4) . 21_855 ?
C2 C3 C2 57.1(5) 22_885 21_855 ?
C2 C3 C2 85.0(9) 23_585 21_855 ?
C2 C3 C2 57.1(5) 2_855 21_855 ?
C2 C3 C2 85.0(9) 3_885 21_855 ?
C2 C3 C2 57.1(5) 24 21_855 ?
C2 C3 C2 57.1(5) 4_585 21_855 ?
C4 C3 C2 137.5(4) . . ?
C2 C3 C2 57.1(5) 22_885 . ?
C2 C3 C2 85.0(9) 23_585 . ?
C2 C3 C2 57.1(5) 2_855 . ?
C2 C3 C2 85.0(9) 3_885 . ?
C2 C3 C2 57.1(5) 24 . ?
C2 C3 C2 57.1(5) 4_585 . ?
C2 C3 C2 0.0(6) 21_855 . ?
C3 C2 C1 95.1(7) . . ?
Br1 Bi1 Br1 180.0 17_796 . ?
Br1 Bi1 Br2 90.0 17_796 2_865 ?
Br1 Bi1 Br2 90.0 . 2_865 ?
Br1 Bi1 Br2 90.0 17_796 2_855 ?
Br1 Bi1 Br2 90.0 . 2_855 ?
Br2 Bi1 Br2 180.0 2_865 2_855 ?
Br1 Bi1 Br2 90.0 17_796 . ?
Br1 Bi1 Br2 90.0 . . ?
Br2 Bi1 Br2 90.0 2_865 . ?
Br2 Bi1 Br2 90.0 2_855 . ?
Br1 Bi1 Br2 90.0 17_796 1_455 ?
Br1 Bi1 Br2 90.0 . 1_455 ?
Br2 Bi1 Br2 90.0 2_865 1_455 ?
Br2 Bi1 Br2 90.0 2_855 1_455 ?
Br2 Bi1 Br2 180.0 . 1_455 ?
Bi1 Br2 Bi1 180.0 1_655 . ?
N1 C4 N1 0.0(13) 4_585 21_855 ?
N1 C4 N1 51.1(10) 4_585 . ?
N1 C4 N1 51.1(10) 21_855 . ?
N1 C4 N1 51.1(10) 4_585 3_885 ?
N1 C4 N1 51.1(10) 21_855 3_885 ?
N1 C4 N1 75.1(16) . 3_885 ?
N1 C4 N1 51.1(10) 4_585 24 ?
N1 C4 N1 51.1(10) 21_855 24 ?
N1 C4 N1 75.1(16) . 24 ?
N1 C4 N1 0.0(7) 3_885 24 ?
N1 C4 N1 51.1(10) 4_585 22_885 ?
N1 C4 N1 51.1(10) 21_855 22_885 ?
N1 C4 N1 0.0(7) . 22_885 ?
N1 C4 N1 75.1(16) 3_885 22_885 ?
N1 C4 N1 75.1(16) 24 22_885 ?
N1 C4 N1 75.1(16) 4_585 2_855 ?
N1 C4 N1 75.1(16) 21_855 2_855 ?
N1 C4 N1 51.1(10) . 2_855 ?
N1 C4 N1 51.1(10) 3_885 2_855 ?
N1 C4 N1 51.1(10) 24 2_855 ?
N1 C4 N1 51.1(10) 22_885 2_855 ?
N1 C4 N1 75.1(16) 4_585 23_585 ?
N1 C4 N1 75.1(16) 21_855 23_585 ?
N1 C4 N1 51.1(10) . 23_585 ?
N1 C4 N1 51.1(10) 3_885 23_585 ?
N1 C4 N1 51.1(10) 24 23_585 ?
N1 C4 N1 51.1(10) 22_885 23_585 ?
N1 C4 N1 0.0(10) 2_855 23_585 ?
N1 C4 C3 142.4(8) 4_585 . ?
N1 C4 C3 142.4(8) 21_855 . ?
N1 C4 C3 142.4(8) . . ?
N1 C4 C3 142.4(8) 3_885 . ?
N1 C4 C3 142.4(8) 24 . ?
N1 C4 C3 142.4(8) 22_885 . ?
N1 C4 C3 142.4(8) 2_855 . ?
N1 C4 C3 142.4(8) 23_585 . ?

loop_
_geom_torsion_atom_site_label_1
_geom_torsion_atom_site_label_2
_geom_torsion_atom_site_label_3
_geom_torsion_atom_site_label_4
_geom_torsion
_geom_torsion_site_symmetry_1
_geom_torsion_site_symmetry_2
_geom_torsion_site_symmetry_3
_geom_torsion_site_symmetry_4
_geom_torsion_publ_flag
C4 C3 C2 C1 180.000(4) . . . . ?
C2 C3 C2 C1 -53.61(19) 22_885 . . . ?
C2 C3 C2 C1 0.000(1) 23_585 . . . ?
C2 C3 C2 C1 -53.61(19) 2_855 . . . ?
C2 C3 C2 C1 0.000(1) 3_885 . . . ?
C2 C3 C2 C1 53.61(19) 24 . . . ?
C2 C3 C2 C1 53.61(19) 4_585 . . . ?
C2 C3 C2 C1 0(96) 21_855 . . . ?
C2 C1 C2 C3 -53.5(2) 24 . . . ?
C2 C1 C2 C3 0(100) 21_855 . . . ?
C2 C1 C2 C3 -53.5(2) 4_585 . . . ?
C2 C1 C2 C3 53.5(2) 2_855 . . . ?
C2 C1 C2 C3 0.000(1) 23_585 . . . ?
C2 C1 C2 C3 0.000(1) 3_885 . . . ?
C2 C1 C2 C3 53.5(2) 22_885 . . . ?
C2 C3 C4 N1 -135.000(2) 22_885 . . 4_585 ?
C2 C3 C4 N1 135.000(3) 23_585 . . 4_585 ?
C2 C3 C4 N1 -135.000(2) 2_855 . . 4_585 ?
C2 C3 C4 N1 135.000(3) 3_885 . . 4_585 ?
C2 C3 C4 N1 45.000(2) 24 . . 4_585 ?
C2 C3 C4 N1 45.000(2) 4_585 . . 4_585 ?
C2 C3 C4 N1 -45.000(3) 21_855 . . 4_585 ?
C2 C3 C4 N1 -45.000(3) . . . 4_585 ?
C2 C3 C4 N1 -135.000(2) 22_885 . . 21_855 ?
C2 C3 C4 N1 135.000(3) 23_585 . . 21_855 ?
C2 C3 C4 N1 -135.000(2) 2_855 . . 21_855 ?
C2 C3 C4 N1 135.000(3) 3_885 . . 21_855 ?
C2 C3 C4 N1 45.000(2) 24 . . 21_855 ?
C2 C3 C4 N1 45.000(2) 4_585 . . 21_855 ?
C2 C3 C4 N1 -45.000(3) 21_855 . . 21_855 ?
C2 C3 C4 N1 -45.000(3) . . . 21_855 ?
C2 C3 C4 N1 -45.000(4) 22_885 . . . ?
C2 C3 C4 N1 -135.000(4) 23_585 . . . ?
C2 C3 C4 N1 -45.000(4) 2_855 . . . ?
C2 C3 C4 N1 -135.000(4) 3_885 . . . ?
C2 C3 C4 N1 135.000(4) 24 . . . ?
C2 C3 C4 N1 135.000(4) 4_585 . . . ?
C2 C3 C4 N1 45.000(5) 21_855 . . . ?
C2 C3 C4 N1 45.000(5) . . . . ?
C2 C3 C4 N1 135.000(3) 22_885 . . 3_885 ?
C2 C3 C4 N1 45.000(4) 23_585 . . 3_885 ?
C2 C3 C4 N1 135.000(3) 2_855 . . 3_885 ?
C2 C3 C4 N1 45.000(4) 3_885 . . 3_885 ?
C2 C3 C4 N1 -45.000(4) 24 . . 3_885 ?
C2 C3 C4 N1 -45.000(4) 4_585 . . 3_885 ?
C2 C3 C4 N1 -135.000(3) 21_855 . . 3_885 ?
C2 C3 C4 N1 -135.000(3) . . . 3_885 ?
C2 C3 C4 N1 135.000(4) 22_885 . . 24 ?
C2 C3 C4 N1 45.000(5) 23_585 . . 24 ?
C2 C3 C4 N1 135.000(4) 2_855 . . 24 ?
C2 C3 C4 N1 45.000(5) 3_885 . . 24 ?
C2 C3 C4 N1 -45.000(4) 24 . . 24 ?
C2 C3 C4 N1 -45.000(4) 4_585 . . 24 ?
C2 C3 C4 N1 -135.000(4) 21_855 . . 24 ?
C2 C3 C4 N1 -135.000(4) . . . 24 ?
C2 C3 C4 N1 -45.000(4) 22_885 . . 22_885 ?
C2 C3 C4 N1 -135.000(4) 23_585 . . 22_885 ?
C2 C3 C4 N1 -45.000(4) 2_855 . . 22_885 ?
C2 C3 C4 N1 -135.000(4) 3_885 . . 22_885 ?
C2 C3 C4 N1 135.000(3) 24 . . 22_885 ?
C2 C3 C4 N1 135.000(3) 4_585 . . 22_885 ?
C2 C3 C4 N1 45.000(4) 21_855 . . 22_885 ?
C2 C3 C4 N1 45.000(4) . . . 22_885 ?
C2 C3 C4 N1 45.000(2) 22_885 . . 2_855 ?
C2 C3 C4 N1 -45.000(3) 23_585 . . 2_855 ?
C2 C3 C4 N1 45.000(2) 2_855 . . 2_855 ?
C2 C3 C4 N1 -45.000(3) 3_885 . . 2_855 ?
C2 C3 C4 N1 -135.000(2) 24 . . 2_855 ?
C2 C3 C4 N1 -135.000(2) 4_585 . . 2_855 ?
C2 C3 C4 N1 135.000(3) 21_855 . . 2_855 ?
C2 C3 C4 N1 135.000(3) . . . 2_855 ?
C2 C3 C4 N1 45.000(2) 22_885 . . 23_585 ?
C2 C3 C4 N1 -45.000(2) 23_585 . . 23_585 ?
C2 C3 C4 N1 45.000(2) 2_855 . . 23_585 ?
C2 C3 C4 N1 -45.000(2) 3_885 . . 23_585 ?
C2 C3 C4 N1 -135.000(2) 24 . . 23_585 ?
C2 C3 C4 N1 -135.000(2) 4_585 . . 23_585 ?
C2 C3 C4 N1 135.000(2) 21_855 . . 23_585 ?
C2 C3 C4 N1 135.000(2) . . . 23_585 ?

_refine_diff_density_max         1.225
_refine_diff_density_min         -1.469
_refine_diff_density_rms         0.162

_shelx_res_file                  
;
TITL mo_scy_616_1s_347C m m mb R = 0.10 New:I4/mmm
    mo_scy_616_1s_347k_2_0m_b_pl.res
    created by SHELXL-2018/3 at 19:24:49 on 25-Jun-2022
CELL 0.71073 5.818 5.818 28.386 90 90 90
ZERR 1 0.002 0.002 0.015 0 0 0
LATT 2
SYMM -Y,+X,+Z
SYMM -X,-Y,+Z
SYMM +Y,-X,+Z
SYMM +X,-Y,-Z
SYMM +Y,+X,-Z
SYMM -X,+Y,-Z
SYMM -Y,-X,-Z
SFAC Ag Bi Br C N
UNIT 1 1 8 20 4
EQIV $1 3-X,3-Y,+Z
EQIV $2 +X,3-Y,+Z
EQIV $3 3-X,+Y,+Z
EQIV $4 3-Y,+X,+Z
EQIV $5 +Y,3-X,+Z
EQIV $6 +Y,+X,+Z
EQIV $7 3-Y,3-X,+Z
DFIX 1.47 N1 C4
DFIX 1.5 C3 C4 C2 C3 C2 C1
SIMU 0.02 0.04 4
EADP Bi1 Ag1
DANG 2 C2_$4 C2_$5
EXYZ Bi1 Ag1

L.S. 50
PLAN  5
TEMP 74
CONF
BIND Bi1 Br2_$4
FREE C2 C2_$1
FREE C2 C2_$2
FREE C2 C2_$3
FREE C2 C2_$4
FREE C2 C2_$7
FREE C2 C2_$6
FREE C2 C2_$5
FREE N1 N1_$1
FREE N1 N1_$6
FREE N1 N1_$7
FREE N1 N1_$4
FREE N1 N1_$3
FREE N1 N1_$2
FREE N1 N1_$5
MORE -1
fmap 2
acta
REM <olex2.extras>
REM <HklSrc "%.\\mo_SCY_616_1S_347K_2_0m_b_sx.hkl">
REM </olex2.extras>

WGHT    0.063800    6.273300
FVAR       0.34217
N1    5    1.393561    1.606439    0.437936    10.12500    0.15692    0.15692 =
         0.18232    0.01545   -0.01545    0.00357
C1    4    1.500000    1.500000    0.267184    10.12500    0.21179    0.21179 =
         0.19813    0.00000    0.00000    0.00000
C3    4    1.500000    1.500000    0.345733    10.12500    0.20887    0.20887 =
         0.19403    0.00000    0.00000    0.00000
C2    4    1.500000    1.675216    0.306566    10.25000    0.21790    0.19160 =
         0.20553    0.00493    0.00000    0.00000
BI1   2    1.000000    2.000000    0.500000    10.03125    0.05485    0.05485 =
         0.12385    0.00000    0.00000    0.00000
AG1   1    1.000000    2.000000    0.500000    10.03125    0.05485    0.05485 =
         0.12385    0.00000    0.00000    0.00000
BR1   3    1.000000    2.000000    0.403803    10.12500    0.15206    0.15206 =
         0.12695    0.00000    0.00000    0.00000
BR2   3    1.500000    2.000000    0.500000    10.12500    0.06094    0.21739 =
         0.19866    0.00000    0.00000    0.00000
C4    4    1.500000    1.500000    0.397825    10.12500    0.20184    0.20184 =
         0.19651    0.00000    0.00000    0.00000
HKLF 4 1 0.5 0 0.5 0.5 0 -0.5 0 1 0


REM  mo_scy_616_1s_347C m m mb R = 0.10 New:I4/mmm
REM wR2 = 0.1827, GooF = S = 1.050, Restrained GooF = 1.232 for all data
REM R1 = 0.0609 for 315 Fo > 4sig(Fo) and 0.0985 for all 498 data
REM 30 parameters refined using 119 restraints

END

WGHT      0.0634      6.3406

REM Highest difference peak  1.225,  deepest hole -1.469,  1-sigma level  0.162
Q1    1   1.5000  2.1054  0.5000  10.25000  0.05    1.22
Q2    1   1.5000  1.3654  0.4120  10.50000  0.05    0.65
Q3    1   1.5000  1.5000  0.4280  10.12500  0.05    0.52
Q4    1   1.6820  1.6820  0.3075  10.50000  0.05    0.51
Q5    1   1.4686  1.6749  0.5000  10.50000  0.05    0.47
;
_shelx_res_checksum              83378
# start Validation Reply Form
_vrf_PLAT241_mo_scy_616_1s_347k_2_0m_b_pl 
;
PROBLEM: High   'MainMol' Ueq as Compared to Neighbors of        Br1 Check 
RESPONSE: This question is caused by high temperature.
;
# end Validation Reply Form

####################################################################### 
# 
# This file contains crystal structure data downloaded from the 
# Cambridge Structural Database (CSD) hosted by the Cambridge 
# Crystallographic Data Centre (CCDC).
# 
# Full information about CCDC data access policies and citation 
# guidelines are available at http://www.ccdc.cam.ac.uk/access/V1 
# 
# Audit and citation data items may have been added by the CCDC. 
# Please retain this information to preserve the provenance of 
# this file and to allow appropriate attribution of the data. 
# 
#######################################################################

data_mo_scy_pbbr_cba_0m_a
_database_code_depnum_ccdc_archive 'CCDC 2286670'
loop_
_audit_author_name
_audit_author_address
'Chang-Yuan Su'
;Southeast University
China
;
_audit_update_record             
;
2023-09-04 deposited with the CCDC.	2025-10-27 downloaded from the CCDC.
;
_audit_creation_date             2023-07-19
_audit_creation_method           
;
Olex2 1.5
(compiled 2022.04.07 svn.rca3783a0 for OlexSys, GUI svn.r6498)
;
_shelx_SHELXL_version_number     2018/3
_chemical_name_common            ?
_chemical_name_systematic        ?
_chemical_formula_moiety         'Br4 Pb, 2(C5 H12 N)'
_chemical_formula_sum            'C10 H24 Br4 N2 Pb'
_chemical_formula_weight         699.14
_chemical_melting_point          ?
loop_
_atom_type_symbol
_atom_type_description
_atom_type_scat_dispersion_real
_atom_type_scat_dispersion_imag
_atom_type_scat_source
C C 0.0033 0.0016 'International Tables Vol C Tables 4.2.6.8 and 6.1.1.4'
H H 0.0000 0.0000 'International Tables Vol C Tables 4.2.6.8 and 6.1.1.4'
Br Br -0.2901 2.4595 'International Tables Vol C Tables 4.2.6.8 and 6.1.1.4'
N N 0.0061 0.0033 'International Tables Vol C Tables 4.2.6.8 and 6.1.1.4'
Pb Pb -3.3944 10.1111 'International Tables Vol C Tables 4.2.6.8 and 6.1.1.4'

_shelx_space_group_comment       
;
The symmetry employed for this shelxl refinement is uniquely defined
by the following loop, which should always be used as a source of
symmetry information in preference to the above space-group names.
They are only intended as comments.
;
_space_group_crystal_system      monoclinic
_space_group_IT_number           14
_space_group_name_H-M_alt        'P 1 21/c 1'
_space_group_name_Hall           '-P 2ybc'
loop_
_space_group_symop_operation_xyz
'x, y, z'
'-x, y+1/2, -z+1/2'
'-x, -y, -z'
'x, -y-1/2, z-1/2'

_cell_length_a                   14.339(7)
_cell_length_b                   8.289(3)
_cell_length_c                   8.232(3)
_cell_angle_alpha                90
_cell_angle_beta                 99.762(12)
_cell_angle_gamma                90
_cell_volume                     964.3(7)
_cell_formula_units_Z            2
_cell_measurement_reflns_used    2945
_cell_measurement_temperature    283.00
_cell_measurement_theta_max      22.80
_cell_measurement_theta_min      2.88
_shelx_estimated_absorpt_T_max   ?
_shelx_estimated_absorpt_T_min   ?
_exptl_absorpt_coefficient_mu    17.021
_exptl_absorpt_correction_T_max  0.7454
_exptl_absorpt_correction_T_min  0.3998
_exptl_absorpt_correction_type   none
_exptl_absorpt_process_details   
;
SADABS-2016/2 (Bruker,2016/2) was used for absorption correction.
wR2(int) was 0.1444 before and 0.0892 after correction.
The Ratio of minimum to maximum transmission is 0.5364.
The \l/2 correction factor is Not present.
;
_exptl_absorpt_special_details   ?
_exptl_crystal_colour            colourless
_exptl_crystal_density_diffrn    2.408
_exptl_crystal_density_meas      ?
_exptl_crystal_density_method    ?
_exptl_crystal_description       block
_exptl_crystal_F_000             640
_exptl_crystal_size_max          ?
_exptl_crystal_size_mid          ?
_exptl_crystal_size_min          ?
_exptl_transmission_factor_max   ?
_exptl_transmission_factor_min   ?
_diffrn_reflns_av_R_equivalents  0.1442
_diffrn_reflns_av_unetI/netI     0.0626
_diffrn_reflns_Laue_measured_fraction_full 0.998
_diffrn_reflns_Laue_measured_fraction_max 0.997
_diffrn_reflns_limit_h_max       17
_diffrn_reflns_limit_h_min       -17
_diffrn_reflns_limit_k_max       10
_diffrn_reflns_limit_k_min       -10
_diffrn_reflns_limit_l_max       10
_diffrn_reflns_limit_l_min       -10
_diffrn_reflns_number            23660
_diffrn_reflns_point_group_measured_fraction_full 0.998
_diffrn_reflns_point_group_measured_fraction_max 0.997
_diffrn_reflns_theta_full        25.242
_diffrn_reflns_theta_max         26.414
_diffrn_reflns_theta_min         2.849
_diffrn_ambient_temperature      283.00
_diffrn_detector_area_resol_mean ?
_diffrn_measured_fraction_theta_full 0.998
_diffrn_measured_fraction_theta_max 0.997
_diffrn_measurement_device_type  'Bruker APEX-II CCD'
_diffrn_measurement_method       '\f and \w scans'
_diffrn_radiation_type           MoK\a
_diffrn_radiation_wavelength     0.71073
_diffrn_source                   ?
_diffrn_source_current           1.4
_diffrn_source_power             0.07
_diffrn_source_voltage           50.0
_diffrn_standards_number         0
_reflns_Friedel_coverage         0.000
_reflns_Friedel_fraction_full    .
_reflns_Friedel_fraction_max     .
_reflns_number_gt                1477
_reflns_number_total             1978
_reflns_special_details          
;
 Reflections were merged by SHELXL according to the crystal
 class for the calculation of statistics and refinement.
 
 _reflns_Friedel_fraction is defined as the number of unique
 Friedel pairs measured divided by the number that would be
 possible theoretically, ignoring centric projections and
 systematic absences.
;
_reflns_threshold_expression     'I > 2\s(I)'
_computing_cell_refinement       'SAINT V8.40B (?, 2016)'
_computing_data_collection       ?
_computing_data_reduction        'SAINT V8.40B (?, 2016)'
_computing_molecular_graphics    'Olex2 1.5 (Dolomanov et al., 2009)'
_computing_publication_material  'Olex2 1.5 (Dolomanov et al., 2009)'
_computing_structure_refinement  'SHELXL 2018/3 (Sheldrick, 2015)'
_computing_structure_solution    'SHELXT 2018/2 (Sheldrick, 2018)'
_refine_diff_density_max         2.838
_refine_diff_density_min         -2.075
_refine_diff_density_rms         0.223
_refine_ls_extinction_coef       .
_refine_ls_extinction_method     none
_refine_ls_goodness_of_fit_ref   1.017
_refine_ls_hydrogen_treatment    constr
_refine_ls_matrix_type           full
_refine_ls_number_parameters     80
_refine_ls_number_reflns         1978
_refine_ls_number_restraints     27
_refine_ls_R_factor_all          0.0662
_refine_ls_R_factor_gt           0.0447
_refine_ls_restrained_S_all      1.022
_refine_ls_shift/su_max          0.000
_refine_ls_shift/su_mean         0.000
_refine_ls_structure_factor_coef Fsqd
_refine_ls_weighting_details     
'w=1/[\s^2^(Fo^2^)+(0.0657P)^2^] where P=(Fo^2^+2Fc^2^)/3'
_refine_ls_weighting_scheme      calc
_refine_ls_wR_factor_gt          0.1076
_refine_ls_wR_factor_ref         0.1196
_refine_special_details          ?
_olex2_refinement_description    
;
1. Fixed Uiso
 At 1.2 times of:
  All C(H) groups, All C(H,H) groups, All N(H,H,H) groups
2. Restrained distances
 C8-C10 = C8-C1
 1.5 with sigma of 0.02
 C7-C10
 1.5 with sigma of 0.02
3. Uiso/Uaniso restraints and constraints
C1 \\sim C8 \\sim C10 \\sim C7: within 2A with sigma of 0.04 and sigma for
terminal atoms of 0.08 within 2A
4.a Ternary CH refined with riding coordinates:
 C8(H8)
4.b Secondary CH2 refined with riding coordinates:
 C5(H5A,H5B), C10(H10A,H10B), C1(H1A,H1B), C7(H7A,H7B)
4.c Idealised Me refined as rotating group:
 N004(H00A,H00B,H00C)
;
_atom_sites_solution_hydrogens   geom
_atom_sites_solution_primary     ?
_atom_sites_solution_secondary   ?
loop_
_atom_site_label
_atom_site_type_symbol
_atom_site_fract_x
_atom_site_fract_y
_atom_site_fract_z
_atom_site_U_iso_or_equiv
_atom_site_adp_type
_atom_site_occupancy
_atom_site_site_symmetry_order
_atom_site_calc_flag
_atom_site_refinement_flags_posn
_atom_site_refinement_flags_adp
_atom_site_refinement_flags_occupancy
_atom_site_disorder_assembly
_atom_site_disorder_group
Pb01 Pb 0.500000 0.500000 0.500000 0.04098(9) Uani 1 2 d S . P . .
Br02 Br 0.49756(5) 0.30795(8) 0.19126(8) 0.05643(19) Uani 1 1 d . . . . .
Br03 Br 0.71163(6) 0.47333(9) 0.58161(10) 0.0597(2) Uani 1 1 d . . . . .
N004 N 0.6751(4) 0.4208(7) 0.9772(7) 0.0571(17) Uani 1 1 d . . . . .
H00A H 0.691414 0.433449 0.878318 0.069 Uiso 1 1 calc R U . . .
H00B H 0.612924 0.433832 0.969220 0.069 Uiso 1 1 calc R U . . .
H00C H 0.691181 0.322272 1.014762 0.069 Uiso 1 1 calc R U . . .
C5 C 0.7248(7) 0.5419(11) 1.0921(11) 0.079(3) Uani 1 1 d . . . . .
H5A H 0.702284 0.648674 1.056474 0.095 Uiso 1 1 calc R U . . .
H5B H 0.709578 0.523719 1.201031 0.095 Uiso 1 1 calc R U . . .
C8 C 0.8252(8) 0.5364(11) 1.1016(16) 0.128(4) Uani 1 1 d D U . . .
H8 H 0.838267 0.558712 0.990764 0.154 Uiso 1 1 calc R U . . .
C10 C 0.8881(7) 0.6477(11) 1.2193(16) 0.152(5) Uani 1 1 d D U . . .
H10A H 0.910775 0.741085 1.166500 0.183 Uiso 1 1 calc R U . . .
H10B H 0.861430 0.678752 1.315347 0.183 Uiso 1 1 calc R U . . .
C1 C 0.8824(9) 0.4014(14) 1.164(2) 0.180(6) Uani 1 1 d D U . . .
H1A H 0.904190 0.337383 1.078899 0.216 Uiso 1 1 calc R U . . .
H1B H 0.854459 0.333791 1.238806 0.216 Uiso 1 1 calc R U . . .
C7 C 0.9548(10) 0.5185(14) 1.248(3) 0.204(7) Uani 1 1 d D U . . .
H7A H 0.975470 0.495134 1.364352 0.244 Uiso 1 1 calc R U . . .
H7B H 1.008740 0.532035 1.192588 0.244 Uiso 1 1 calc R U . . .

loop_
_atom_site_aniso_label
_atom_site_aniso_U_11
_atom_site_aniso_U_22
_atom_site_aniso_U_33
_atom_site_aniso_U_23
_atom_site_aniso_U_13
_atom_site_aniso_U_12
Pb01 0.0698(2) 0.02608(15) 0.02794(13) 0.00009(11) 0.01070(13) 0.00140(14)
Br02 0.0896(5) 0.0404(4) 0.0396(3) -0.0126(3) 0.0118(3) 0.0078(3)
Br03 0.0730(5) 0.0500(4) 0.0577(4) -0.0014(3) 0.0158(3) -0.0058(3)
N004 0.063(4) 0.050(3) 0.056(3) 0.001(3) 0.002(3) -0.006(3)
C5 0.086(6) 0.072(5) 0.073(5) -0.014(4) -0.006(5) -0.010(5)
C8 0.110(8) 0.112(8) 0.146(9) -0.053(7) -0.025(7) 0.015(6)
C10 0.128(9) 0.083(7) 0.221(12) -0.051(8) -0.040(9) -0.004(6)
C1 0.131(10) 0.118(9) 0.269(14) -0.037(11) -0.026(10) 0.016(9)
C7 0.150(12) 0.136(12) 0.292(16) -0.045(11) -0.056(12) -0.017(9)

_geom_special_details            
;
 All esds (except the esd in the dihedral angle between two l.s. planes)
 are estimated using the full covariance matrix.  The cell esds are taken
 into account individually in the estimation of esds in distances, angles
 and torsion angles; correlations between esds in cell parameters are only
 used when they are defined by crystal symmetry.  An approximate (isotropic)
 treatment of cell esds is used for estimating esds involving l.s. planes.
;
loop_
_geom_bond_atom_site_label_1
_geom_bond_atom_site_label_2
_geom_bond_distance
_geom_bond_site_symmetry_2
_geom_bond_publ_flag
Pb01 Br02 2.9942(10) 3_666 ?
Pb01 Br02 3.0026(10) 2_655 ?
Pb01 Br02 2.9942(10) . ?
Pb01 Br02 3.0026(10) 4_566 ?
Pb01 Br03 3.0030(16) 3_666 ?
Pb01 Br03 3.0030(16) . ?
N004 H00A 0.8900 . ?
N004 H00B 0.8900 . ?
N004 H00C 0.8900 . ?
N004 C5 1.477(10) . ?
C5 H5A 0.9700 . ?
C5 H5B 0.9700 . ?
C5 C8 1.429(15) . ?
C8 H8 0.9800 . ?
C8 C10 1.519(12) . ?
C8 C1 1.430(13) . ?
C10 H10A 0.9700 . ?
C10 H10B 0.9700 . ?
C10 C7 1.429(13) . ?
C1 H1A 0.9700 . ?
C1 H1B 0.9700 . ?
C1 C7 1.503(19) . ?
C7 H7A 0.9700 . ?
C7 H7B 0.9700 . ?

loop_
_geom_angle_atom_site_label_1
_geom_angle_atom_site_label_2
_geom_angle_atom_site_label_3
_geom_angle
_geom_angle_site_symmetry_1
_geom_angle_site_symmetry_3
_geom_angle_publ_flag
Br02 Pb01 Br02 180.0 3_666 . ?
Br02 Pb01 Br02 90.37(3) . 2_655 ?
Br02 Pb01 Br02 89.63(3) 3_666 2_655 ?
Br02 Pb01 Br02 90.37(3) 3_666 4_566 ?
Br02 Pb01 Br02 89.63(3) . 4_566 ?
Br02 Pb01 Br02 180.0 4_566 2_655 ?
Br02 Pb01 Br03 94.51(2) 4_566 3_666 ?
Br02 Pb01 Br03 90.96(2) 3_666 3_666 ?
Br02 Pb01 Br03 94.51(2) 2_655 . ?
Br02 Pb01 Br03 90.95(2) . . ?
Br02 Pb01 Br03 89.05(2) . 3_666 ?
Br02 Pb01 Br03 85.49(2) 4_566 . ?
Br02 Pb01 Br03 89.04(2) 3_666 . ?
Br02 Pb01 Br03 85.49(2) 2_655 3_666 ?
Br03 Pb01 Br03 180.0 . 3_666 ?
Pb01 Br02 Pb01 153.85(2) . 2_645 ?
H00A N004 H00B 109.5 . . ?
H00A N004 H00C 109.5 . . ?
H00B N004 H00C 109.5 . . ?
C5 N004 H00A 109.5 . . ?
C5 N004 H00B 109.5 . . ?
C5 N004 H00C 109.5 . . ?
N004 C5 H5A 109.1 . . ?
N004 C5 H5B 109.1 . . ?
H5A C5 H5B 107.8 . . ?
C8 C5 N004 112.6(8) . . ?
C8 C5 H5A 109.1 . . ?
C8 C5 H5B 109.1 . . ?
C5 C8 H8 107.0 . . ?
C5 C8 C10 119.9(10) . . ?
C5 C8 C1 123.8(11) . . ?
C10 C8 H8 107.0 . . ?
C1 C8 H8 107.0 . . ?
C1 C8 C10 90.3(9) . . ?
C8 C10 H10A 114.0 . . ?
C8 C10 H10B 114.0 . . ?
H10A C10 H10B 111.2 . . ?
C7 C10 C8 87.7(9) . . ?
C7 C10 H10A 114.0 . . ?
C7 C10 H10B 114.0 . . ?
C8 C1 H1A 113.9 . . ?
C8 C1 H1B 113.9 . . ?
C8 C1 C7 88.3(9) . . ?
H1A C1 H1B 111.1 . . ?
C7 C1 H1A 113.9 . . ?
C7 C1 H1B 113.9 . . ?
C10 C7 C1 90.9(10) . . ?
C10 C7 H7A 113.5 . . ?
C10 C7 H7B 113.5 . . ?
C1 C7 H7A 113.5 . . ?
C1 C7 H7B 113.5 . . ?
H7A C7 H7B 110.8 . . ?

loop_
_geom_torsion_atom_site_label_1
_geom_torsion_atom_site_label_2
_geom_torsion_atom_site_label_3
_geom_torsion_atom_site_label_4
_geom_torsion
_geom_torsion_site_symmetry_1
_geom_torsion_site_symmetry_2
_geom_torsion_site_symmetry_3
_geom_torsion_site_symmetry_4
_geom_torsion_publ_flag
N004 C5 C8 C10 -177.5(9) . . . . ?
N004 C5 C8 C1 -64.3(15) . . . . ?
C5 C8 C10 C7 143.2(14) . . . . ?
C5 C8 C1 C7 -139.5(14) . . . . ?
C8 C10 C7 C1 -12.4(14) . . . . ?
C8 C1 C7 C10 13.1(15) . . . . ?
C10 C8 C1 C7 -12.3(14) . . . . ?
C1 C8 C10 C7 13.0(15) . . . . ?

_shelx_res_file                  
;
TITL mo_SCY_PbBr_CBA_0m_a.res in P2(1)/c
    mo_scy_pbbr_cba_0m_a.res
    created by SHELXL-2018/3 at 10:06:22 on 19-Jul-2023
REM Old TITL Integration of SCY_PbBr_CBA
REM SHELXT solution in P2(1)/c: R1 0.199, Rweak 0.008, Alpha 0.018
REM <I/s> 0.233 for 147 systematic absences, Orientation a'=c, b'=-b, c'=a
REM Formula found by SHELXT: Br4 N2 Pb
CELL 0.71073 14.3391 8.2895 8.2321 90 99.762 90
ZERR 2 0.0066 0.0027 0.0031 0 0.012 0
LATT 1
SYMM -X,0.5+Y,0.5-Z
SFAC C H Br N Pb
UNIT 20 48 8 4 2
DFIX 1.5 C8 C10 C8 C1
DFIX 1.5 C7 C10
SIMU C1 C8 C10 C7

L.S. 20
PLAN  20
TEMP 9.85
CONF
FREE C8 C7
FREE C10 C1
LIST 4
MORE -1
BOND $H
fmap 2
acta
REM <olex2.extras>
REM <HklSrc "%.\\mo_SCY_PbBr_CBA_0m_a.hkl">
REM </olex2.extras>

WGHT    0.065700
FVAR       0.30484
PB01  5    0.500000    0.500000    0.500000    10.50000    0.06976    0.02608 =
         0.02794    0.00009    0.01070    0.00140
BR02  3    0.497562    0.307954    0.191259    11.00000    0.08956    0.04043 =
         0.03959   -0.01261    0.01180    0.00783
BR03  3    0.711633    0.473333    0.581605    11.00000    0.07298    0.04999 =
         0.05773   -0.00142    0.01582   -0.00579
N004  4    0.675147    0.420843    0.977184    11.00000    0.06323    0.04970 =
         0.05551    0.00097    0.00159   -0.00640
AFIX 137
H00A  2    0.691414    0.433449    0.878318    11.00000   -1.20000
H00B  2    0.612924    0.433832    0.969220    11.00000   -1.20000
H00C  2    0.691181    0.322272    1.014762    11.00000   -1.20000
AFIX   0
C5    1    0.724801    0.541947    1.092106    11.00000    0.08591    0.07210 =
         0.07324   -0.01401   -0.00616   -0.00966
AFIX  23
H5A   2    0.702284    0.648674    1.056474    11.00000   -1.20000
H5B   2    0.709578    0.523719    1.201031    11.00000   -1.20000
AFIX   0
C8    1    0.825217    0.536371    1.101645    11.00000    0.11049    0.11200 =
         0.14555   -0.05299   -0.02455    0.01470
AFIX  13
H8    2    0.838267    0.558712    0.990764    11.00000   -1.20000
AFIX   0
C10   1    0.888109    0.647732    1.219250    11.00000    0.12824    0.08332 =
         0.22062   -0.05089   -0.03990   -0.00417
AFIX  23
H10A  2    0.910775    0.741085    1.166500    11.00000   -1.20000
H10B  2    0.861430    0.678752    1.315347    11.00000   -1.20000
AFIX   0
C1    1    0.882436    0.401413    1.163756    11.00000    0.13050    0.11809 =
         0.26916   -0.03668   -0.02626    0.01643
AFIX  23
H1A   2    0.904190    0.337383    1.078899    11.00000   -1.20000
H1B   2    0.854459    0.333791    1.238806    11.00000   -1.20000
AFIX   0
C7    1    0.954848    0.518504    1.248365    11.00000    0.15000    0.13619 =
         0.29183   -0.04516   -0.05650   -0.01671
AFIX  23
H7A   2    0.975470    0.495134    1.364352    11.00000   -1.20000
H7B   2    1.008740    0.532035    1.192588    11.00000   -1.20000
AFIX   0
HKLF 4


REM  mo_SCY_PbBr_CBA_0m_a.res in P2(1)/c
REM wR2 = 0.1196, GooF = S = 1.017, Restrained GooF = 1.022 for all data
REM R1 = 0.0447 for 1477 Fo > 4sig(Fo) and 0.0662 for all 1978 data
REM 80 parameters refined using 27 restraints

END

WGHT      0.0657      0.0000

REM Highest difference peak  2.838,  deepest hole -2.075,  1-sigma level  0.223
Q1    1   0.4159  0.5047  0.4710  11.00000  0.05    2.84
Q2    1   0.6199  0.3086  0.2301  11.00000  0.05    0.88
Q3    1   0.4938  0.6067  0.4551  11.00000  0.05    0.86
Q4    1   0.3756  0.3268  0.1442  11.00000  0.05    0.84
Q5    1   0.4011  0.6458  0.4411  11.00000  0.05    0.81
Q6    1   0.5024  0.4021  0.4721  11.00000  0.05    0.73
Q7    1   0.7840  0.4912  0.6310  11.00000  0.05    0.72
Q8    1   0.6155  0.6152  0.6100  11.00000  0.05    0.66
Q9    1   0.3962  0.1814  0.1218  11.00000  0.05    0.65
Q10   1   0.8803  0.5024  1.0751  11.00000  0.05    0.62
Q11   1   0.8154  0.4656  1.1892  11.00000  0.05    0.61
Q12   1   0.3989  0.1752  0.2732  11.00000  0.05    0.61
Q13   1   0.6334  0.1667  0.9414  11.00000  0.05    0.60
Q14   1   0.5865  0.4920  0.7706  11.00000  0.05    0.59
Q15   1   0.7006  0.3113  1.2457  11.00000  0.05    0.51
Q16   1   0.6825  0.3178  0.6629  11.00000  0.05    0.51
Q17   1   0.6990  0.4961  1.0162  11.00000  0.05    0.50
Q18   1   0.6375  0.4632  1.3275  11.00000  0.05    0.50
Q19   1   0.8195  0.2930  1.0244  11.00000  0.05    0.49
Q20   1   0.4385  0.1609  0.0849  11.00000  0.05    0.47
;
_shelx_res_checksum              40436
_olex2_submission_special_instructions 'No special instructions were received'
####################################################################### 
# 
# This file contains crystal structure data downloaded from the 
# Cambridge Structural Database (CSD) hosted by the Cambridge 
# Crystallographic Data Centre (CCDC).
# 
# Full information about CCDC data access policies and citation 
# guidelines are available at http://www.ccdc.cam.ac.uk/access/V1 
# 
# Audit and citation data items may have been added by the CCDC. 
# Please retain this information to preserve the provenance of 
# this file and to allow appropriate attribution of the data. 
# 
#######################################################################

data_mo_scy_cba_pbbr_388k_0m_c
_database_code_depnum_ccdc_archive 'CCDC 2286671'
loop_
_audit_author_name
_audit_author_address
'Chang-Yuan Su'
;Southeast University
China
;
_audit_update_record             
;
2023-09-04 deposited with the CCDC.	2025-10-27 downloaded from the CCDC.
;
_audit_creation_date             2023-07-24
_audit_creation_method           
;
Olex2 1.5
(compiled 2023.03.06 svn.rbb2c1857 for OlexSys, GUI svn.r6748)
;
_shelx_SHELXL_version_number     2019/1
_chemical_name_common            ?
_chemical_name_systematic        ?
_chemical_formula_moiety         'Br8 Pb2, 4(C5 N)'
_chemical_formula_sum            'C20 Br8 N4 Pb2'
_chemical_formula_weight         1349.90
_chemical_melting_point          ?
loop_
_atom_type_symbol
_atom_type_description
_atom_type_scat_dispersion_real
_atom_type_scat_dispersion_imag
_atom_type_scat_source
Br Br -0.2901 2.4595 'International Tables Vol C Tables 4.2.6.8 and 6.1.1.4'
C C 0.0033 0.0016 'International Tables Vol C Tables 4.2.6.8 and 6.1.1.4'
N N 0.0061 0.0033 'International Tables Vol C Tables 4.2.6.8 and 6.1.1.4'
Pb Pb -3.3944 10.1111 'International Tables Vol C Tables 4.2.6.8 and 6.1.1.4'

_shelx_space_group_comment       
;
The symmetry employed for this shelxl refinement is uniquely defined
by the following loop, which should always be used as a source of
symmetry information in preference to the above space-group names.
They are only intended as comments.
;
_space_group_crystal_system      orthorhombic
_space_group_IT_number           64
_space_group_name_H-M_alt        'C m c e'
_space_group_name_Hall           '-C 2bc 2'
loop_
_space_group_symop_operation_xyz
'x, y, z'
'-x, -y+1/2, z+1/2'
'-x, y+1/2, -z+1/2'
'x, -y, -z'
'x+1/2, y+1/2, z'
'-x+1/2, -y+1, z+1/2'
'-x+1/2, y+1, -z+1/2'
'x+1/2, -y+1/2, -z'
'-x, -y, -z'
'x, y-1/2, -z-1/2'
'x, -y-1/2, z-1/2'
'-x, y, z'
'-x+1/2, -y+1/2, -z'
'x+1/2, y, -z-1/2'
'x+1/2, -y, z-1/2'
'-x+1/2, y+1/2, z'

_cell_length_a                   29.24(3)
_cell_length_b                   8.247(6)
_cell_length_c                   8.249(6)
_cell_angle_alpha                90
_cell_angle_beta                 90
_cell_angle_gamma                90
_cell_volume                     1989(3)
_cell_formula_units_Z            2
_cell_measurement_reflns_used    2447
_cell_measurement_temperature    388.00
_cell_measurement_theta_max      29.04
_cell_measurement_theta_min      2.77
_shelx_estimated_absorpt_T_max   ?
_shelx_estimated_absorpt_T_min   ?
_exptl_absorpt_coefficient_mu    16.500
_exptl_absorpt_correction_T_max  0.7458
_exptl_absorpt_correction_T_min  0.3707
_exptl_absorpt_correction_type   none
_exptl_absorpt_process_details   
;
SADABS-2016/2 (Bruker,2016/2) was used for absorption correction.
wR2(int) was 0.1669 before and 0.0681 after correction.
The Ratio of minimum to maximum transmission is 0.4971.
The \l/2 correction factor is Not present.
;
_exptl_absorpt_special_details   ?
_exptl_crystal_colour            colourless
_exptl_crystal_density_diffrn    2.254
_exptl_crystal_density_meas      ?
_exptl_crystal_density_method    ?
_exptl_crystal_description       block
_exptl_crystal_F_000             1184
_exptl_crystal_size_max          ?
_exptl_crystal_size_mid          ?
_exptl_crystal_size_min          ?
_exptl_transmission_factor_max   ?
_exptl_transmission_factor_min   ?
_diffrn_reflns_av_R_equivalents  0.0808
_diffrn_reflns_av_unetI/netI     0.0599
_diffrn_reflns_Laue_measured_fraction_full 0.991
_diffrn_reflns_Laue_measured_fraction_max 0.993
_diffrn_reflns_limit_h_max       35
_diffrn_reflns_limit_h_min       -40
_diffrn_reflns_limit_k_max       11
_diffrn_reflns_limit_k_min       -11
_diffrn_reflns_limit_l_max       11
_diffrn_reflns_limit_l_min       -11
_diffrn_reflns_number            8999
_diffrn_reflns_point_group_measured_fraction_full 0.991
_diffrn_reflns_point_group_measured_fraction_max 0.993
_diffrn_reflns_theta_full        25.242
_diffrn_reflns_theta_max         29.186
_diffrn_reflns_theta_min         2.786
_diffrn_ambient_temperature      388.00
_diffrn_detector_area_resol_mean ?
_diffrn_measured_fraction_theta_full 0.991
_diffrn_measured_fraction_theta_max 0.993
_diffrn_measurement_device_type  'Bruker APEX-II CCD'
_diffrn_measurement_method       '\f and \w scans'
_diffrn_radiation_type           MoK\a
_diffrn_radiation_wavelength     0.71073
_diffrn_source                   ?
_diffrn_source_current           1.4
_diffrn_source_power             0.07
_diffrn_source_voltage           50.0
_diffrn_standards_number         0
_reflns_Friedel_coverage         0.000
_reflns_Friedel_fraction_full    .
_reflns_Friedel_fraction_max     .
_reflns_number_gt                855
_reflns_number_total             1371
_reflns_special_details          
;
 Reflections were merged by SHELXL according to the crystal
 class for the calculation of statistics and refinement.
 
 _reflns_Friedel_fraction is defined as the number of unique
 Friedel pairs measured divided by the number that would be
 possible theoretically, ignoring centric projections and
 systematic absences.
;
_reflns_threshold_expression     'I > 2\s(I)'
_computing_cell_refinement       'SAINT V8.40B (?, 2016)'
_computing_data_collection       ?
_computing_data_reduction        'SAINT V8.40B (?, 2016)'
_computing_molecular_graphics    'Olex2 1.5 (Dolomanov et al., 2009)'
_computing_publication_material  'Olex2 1.5 (Dolomanov et al., 2009)'
_computing_structure_refinement  'XL  (Sheldrick, 2008)'
_computing_structure_solution    ?
_refine_diff_density_max         0.894
_refine_diff_density_min         -1.504
_refine_diff_density_rms         0.276
_refine_ls_extinction_coef       .
_refine_ls_extinction_method     none
_refine_ls_goodness_of_fit_ref   1.127
_refine_ls_hydrogen_treatment    undef
_refine_ls_matrix_type           full
_refine_ls_number_parameters     57
_refine_ls_number_reflns         1371
_refine_ls_number_restraints     8
_refine_ls_R_factor_all          0.0819
_refine_ls_R_factor_gt           0.0457
_refine_ls_restrained_S_all      1.126
_refine_ls_shift/su_max          0.000
_refine_ls_shift/su_mean         0.000
_refine_ls_structure_factor_coef Fsqd
_refine_ls_weighting_details     
'w=1/[\s^2^(Fo^2^)+(0.0450P)^2^+1.3982P] where P=(Fo^2^+2Fc^2^)/3'
_refine_ls_weighting_scheme      calc
_refine_ls_wR_factor_gt          0.1053
_refine_ls_wR_factor_ref         0.1190
_refine_special_details          ?
_olex2_refinement_description    
;
1. Restrained distances
 C6-C3
 1.52 with sigma of 0.001
 C4_$1-C3 = C4-C3 = C4-C3 = C4-C3_$1
 1.52 with sigma of 0.001
 C4_$1-C2 = C4-C2
 1.52 with sigma of 0.001
 C3-C2
 2.4 with sigma of 0.04
2. Others
 Fixed Sof: N1(0.5) C6(0.5) C4(0.5)
;
_atom_sites_solution_hydrogens   .
_atom_sites_solution_primary     ?
_atom_sites_solution_secondary   ?
loop_
_atom_site_label
_atom_site_type_symbol
_atom_site_fract_x
_atom_site_fract_y
_atom_site_fract_z
_atom_site_U_iso_or_equiv
_atom_site_adp_type
_atom_site_occupancy
_atom_site_site_symmetry_order
_atom_site_calc_flag
_atom_site_refinement_flags_posn
_atom_site_refinement_flags_adp
_atom_site_refinement_flags_occupancy
_atom_site_disorder_assembly
_atom_site_disorder_group
Pb01 Pb 0.500000 0.500000 0.500000 0.0751(3) Uani 1 4 d S T P . .
Br02 Br 0.500000 0.69030(12) 0.19031(12) 0.0906(4) Uani 1 2 d S T P . .
Br03 Br 0.39778(6) 0.500000 0.500000 0.1123(5) Uani 1 2 d S T P . .
N1 N 0.5854(7) 0.418(2) 0.081(2) 0.116(5) Uani 0.5 1 d . . P . .
C2 C 0.6117(5) 0.500000 0.000000 0.165(9) Uani 1 2 d DS T P . .
C3 C 0.6892(6) 0.591(3) -0.092(2) 0.295(14) Uani 1 1 d D . . . .
C6 C 0.7278(11) 0.533(6) 0.016(5) 0.32(4) Uani 0.5 1 d D . P . .
C4 C 0.6591(5) 0.554(2) 0.053(2) 0.189(19) Uani 0.5 1 d D . P . .

loop_
_atom_site_aniso_label
_atom_site_aniso_U_11
_atom_site_aniso_U_22
_atom_site_aniso_U_33
_atom_site_aniso_U_23
_atom_site_aniso_U_13
_atom_site_aniso_U_12
Pb01 0.1343(6) 0.0455(3) 0.0456(3) 0.00000(16) 0.000 0.000
Br02 0.1418(12) 0.0647(6) 0.0654(6) 0.0226(5) 0.000 0.000
Br03 0.1134(13) 0.1120(11) 0.1115(11) 0.0017(6) 0.000 0.000
N1 0.115(16) 0.104(12) 0.128(14) -0.003(11) 0.017(11) -0.013(10)
C2 0.15(2) 0.15(2) 0.19(3) 0.008(14) 0.000 0.000
C3 0.21(3) 0.35(4) 0.33(4) 0.10(3) 0.03(2) 0.00(2)
C6 0.31(7) 0.33(8) 0.32(8) 0.10(5) -0.18(8) -0.18(7)
C4 0.16(3) 0.21(4) 0.20(4) 0.08(3) 0.01(3) 0.01(3)

_geom_special_details            
;
 All esds (except the esd in the dihedral angle between two l.s. planes)
 are estimated using the full covariance matrix.  The cell esds are taken
 into account individually in the estimation of esds in distances, angles
 and torsion angles; correlations between esds in cell parameters are only
 used when they are defined by crystal symmetry.  An approximate (isotropic)
 treatment of cell esds is used for estimating esds involving l.s. planes.
;
loop_
_geom_bond_atom_site_label_1
_geom_bond_atom_site_label_2
_geom_bond_distance
_geom_bond_site_symmetry_2
_geom_bond_publ_flag
Pb01 Br02 2.9981(19) 9_666 ?
Pb01 Br02 2.9981(19) . ?
Pb01 Br02 2.9978(18) 2_665 ?
Pb01 Br02 2.9978(18) 10_556 ?
Pb01 Br03 2.989(3) 9_666 ?
Pb01 Br03 2.989(3) . ?
N1 C2 1.223(19) . ?
C2 C4 1.5200(13) . ?
C2 C4 1.5200(13) 4_565 ?
C3 C6 1.5200(13) . ?
C3 C6 1.65(5) 4_565 ?
C3 C4 1.5200(11) 4_565 ?
C3 C4 1.5200(11) . ?

loop_
_geom_angle_atom_site_label_1
_geom_angle_atom_site_label_2
_geom_angle_atom_site_label_3
_geom_angle
_geom_angle_site_symmetry_1
_geom_angle_site_symmetry_3
_geom_angle_publ_flag
Br02 Pb01 Br02 180.00(3) 10_556 2_665 ?
Br02 Pb01 Br02 90.01(5) 10_556 9_666 ?
Br02 Pb01 Br02 90.01(5) 2_665 . ?
Br02 Pb01 Br02 89.99(5) 2_665 9_666 ?
Br02 Pb01 Br02 89.99(5) 10_556 . ?
Br02 Pb01 Br02 180.0 . 9_666 ?
Br03 Pb01 Br02 90.0 . 10_556 ?
Br03 Pb01 Br02 90.0 . 9_666 ?
Br03 Pb01 Br02 90.0 9_666 . ?
Br03 Pb01 Br02 90.0 9_666 2_665 ?
Br03 Pb01 Br02 90.0 9_666 10_556 ?
Br03 Pb01 Br02 90.0 . 2_665 ?
Br03 Pb01 Br02 90.0 9_666 9_666 ?
Br03 Pb01 Br02 90.0 . . ?
Br03 Pb01 Br03 180.0 9_666 . ?
Pb01 Br02 Pb01 153.14(4) 2_664 . ?
N1 C2 N1 102(2) 4_565 . ?
N1 C2 C4 124.8(11) . 4_565 ?
N1 C2 C4 125.2(11) 4_565 4_565 ?
N1 C2 C4 124.8(11) 4_565 . ?
N1 C2 C4 125.2(11) . . ?
C4 C2 C4 48.3(16) . 4_565 ?
C6 C3 C6 21(4) . 4_565 ?
C6 C3 C4 93(2) . 4_565 ?
C4 C3 C6 80.0(19) 4_565 4_565 ?
C4 C3 C6 84(2) . . ?
C4 C3 C6 88.2(17) . 4_565 ?
C4 C3 C4 48.3(16) . 4_565 ?
C3 C6 C3 85.1(19) . 4_565 ?
C2 C4 C3 111.2(12) . 4_565 ?
C2 C4 C3 111.2(12) . . ?
C3 C4 C3 89.7(18) . 4_565 ?

loop_
_geom_torsion_atom_site_label_1
_geom_torsion_atom_site_label_2
_geom_torsion_atom_site_label_3
_geom_torsion_atom_site_label_4
_geom_torsion
_geom_torsion_site_symmetry_1
_geom_torsion_site_symmetry_2
_geom_torsion_site_symmetry_3
_geom_torsion_site_symmetry_4
_geom_torsion_publ_flag
N1 C2 C4 C3 -60(2) 4_565 . . . ?
N1 C2 C4 C3 -157.9(17) 4_565 . . 4_565 ?
N1 C2 C4 C3 157.0(16) . . . . ?
N1 C2 C4 C3 59(2) . . . 4_565 ?
C6 C3 C6 C3 -67(5) 4_565 . . 4_565 ?
C6 C3 C4 C2 -127(2) 4_565 . . . ?
C6 C3 C4 C2 -148(2) . . . . ?
C6 C3 C4 C3 -15(2) 4_565 . . 4_565 ?
C6 C3 C4 C3 -36(2) . . . 4_565 ?
C4 C2 C4 C3 49.2(11) 4_565 . . . ?
C4 C2 C4 C3 -49.2(11) 4_565 . . 4_565 ?
C4 C3 C6 C3 -15(2) 4_565 . . 4_565 ?
C4 C3 C6 C3 32.8(18) . . . 4_565 ?
C4 C3 C4 C2 -49.2(11) 4_565 . . . ?
C4 C3 C4 C3 63.5(10) 4_565 . . 4_565 ?

_shelx_res_file                  
;
TITL mo_SCY_CBA_PbBr_388K_0m_c.res in Cmca
    mo_scy_cba_pbbr_388k_0m_c.res
    created by SHELXL-2019/1 at 17:29:14 on 24-Jul-2023
REM Old TITL Integration of SCY_CBA_PbBr_388K
REM SHELXT solution in Cmca: R1 0.300, Rweak 0.004, Alpha 0.016
REM <I/s> 0.249 for 149 systematic absences, Orientation a'=b, b'=a, c'=-c
REM Formula found by SHELXT: Br4 Pb
CELL 0.71073 29.2431 8.2468 8.2486 90 90 90
ZERR 2 0.0252 0.0057 0.0059 0 0 0
LATT 7
SYMM -X,0.5-Y,0.5+Z
SYMM -X,0.5+Y,0.5-Z
SYMM +X,-Y,-Z
SFAC Br C N Pb
UNIT 16 40 8 4
EQIV $1 +X,1-Y,-Z
DANG 2.4 C3 C2
DFIX 1.52 0.001 C6 C3
DFIX 1.52 0.001 C4_$1 C3 C4 C3 C4 C3 C4 C3_$1
DFIX 1.52 0.001 C4_$1 C2 C4 C2

L.S. 10
PLAN  10
TEMP 114.85
CONF
FREE C4 C4_$1
FREE C3 C3_$1
FREE C6 C6_$1
FREE C6 C4
FREE N1 N1_$1
LIST 4
MORE -1
fmap 2
acta
OMIT 0 0 2
REM <olex2.extras>
REM <HklSrc "%.\\mo_SCY_CBA_PbBr_388K_0m_c.hkl">
REM </olex2.extras>

WGHT    0.045000    1.398200
FVAR       0.17552
PB01  4    0.500000    0.500000    0.500000    10.25000    0.13426    0.04555 =
         0.04555    0.00000    0.00000    0.00000
BR02  1    0.500000    0.690303    0.190305    10.50000    0.14176    0.06468 =
         0.06538    0.02257    0.00000    0.00000
BR03  1    0.397783    0.500000    0.500000    10.50000    0.11336    0.11197 =
         0.11151    0.00165    0.00000    0.00000
N1    3    0.585411    0.418163    0.081273    10.50000    0.11475    0.10436 =
         0.12780   -0.00342    0.01735   -0.01298
C2    2    0.611694    0.500000    0.000000    10.50000    0.15275    0.15420 =
         0.18880    0.00815    0.00000    0.00000
C3    2    0.689232    0.591351   -0.092479    11.00000    0.20828    0.34554 =
         0.33086    0.10084    0.03015    0.00065
C6    2    0.727824    0.532692    0.016143    10.50000    0.30649    0.32518 =
         0.32082    0.09647   -0.17527   -0.18249
C4    2    0.659130    0.553602    0.052927    10.50000    0.15546    0.21302 =
         0.19838    0.08384    0.01033    0.00868
HKLF 4


REM  mo_SCY_CBA_PbBr_388K_0m_c.res in Cmca
REM wR2 = 0.1190, GooF = S = 1.127, Restrained GooF = 1.126 for all data
REM R1 = 0.0457 for 855 Fo > 4sig(Fo) and 0.0819 for all 1371 data
REM 57 parameters refined using 8 restraints

END

WGHT      0.0451      1.3122

REM Highest difference peak  0.894,  deepest hole -1.504,  1-sigma level  0.276
Q1    1   0.6686  0.5000  0.0000  10.50000  0.05    0.89
Q2    1   0.5000  0.4852  0.2728  10.50000  0.05    0.82
Q3    1   0.4703  0.7332 -0.0029  11.00000  0.05    0.69
Q4    1   0.5000  0.7255  0.4667  10.50000  0.05    0.58
Q5    1   0.4689  0.4971  0.2004  11.00000  0.05    0.58
Q6    1   0.5603  0.4656  0.0133  11.00000  0.05    0.57
Q7    1   0.6813  0.7469 -0.2516  11.00000  0.05    0.55
Q8    1   0.3362  0.4810  0.4829  11.00000  0.05    0.53
Q9    1   0.5424  0.2843  0.1010  11.00000  0.05    0.52
Q10   1   0.4414  0.4881  0.5400  11.00000  0.05    0.52
;
_shelx_res_checksum              46765
_olex2_submission_special_instructions 'No special instructions were received'
